# Supplementary material for: Metabolomic mechanisms of gypenoside against liver fibrosis in rats: An integrative analysis of proteomics and metabolomics data
Source: PLoS One. 2017 Mar 14;12(3):e0173598. doi: 10.1371/journal.pone.0173598 (PMC5349658; doi:10.1371/journal.pone.0173598)
Supplement: S1 Table — (XLSX) [file pone.0173598.s001.xlsx]

## Sheet: Sheet1
Gene_Symbol
A1cf
Aamp
Abca8a
Abcf3
Abhd14b
Abhd16a
Acaca
Acacb
Acadm
Acads
Acat1
Acat3
Acin1
Acnat2
Acp2
Acsl1
Acsm2
Acss2
Actr10
Adck3
Add3
Adhfe1
Adi1
Ado
Aftph
Agmo
Agphd1
Agt
Ahnak
Aifm1
Aifm2
Akap2
Akr1b1
Akr1c1
Akr7a2
Aldh1a3
Aldh1b1
Aldh2
Aldh3a2
Aldh4a1
Aldh5a1
Aldh7a1
Aldh9a1
Aldoa
Aldob
Aldoc
Amacr
Amdhd1
Amt
Anxa1
Anxa5
Ap1m1
Apoc1
Apoh
Apool
App
Arhgap1
Arhgef1
Arl8b
Arpc1b
Arpc5
Arpc5l;Arpc5l-ps1
Asgr2
Asna1
Asns
Aspg
Atad1
Atp5e
Atp5sl
Atxn10
Auh
Aup1
Bbox1
Bdh1
Bet1
Bgn
Bhmt
Bhmt2
Bnip1
Bpgm
Bphl
Bpnt1
Brp44
Bysl
Bzw2
C1r
C4bpa
C5
C9
Cab39
Cald1
Calu
Capzb
Car3
Car5a
Cask
Ccdc22
Ccdc58
Ccdc93
Cd14
Cd2ap
Cd44
Cdc5l
Ces1c
Ces1d
Ces1f
Cfh
Chchd6
Chdh
Cherp
Cisd1
Ckap4
Clcn7
Clint1
Cmtm3
Cnbp
Cnp
Coasy
Cog4
Col18a1
Col4a1
Col4a2
Col6a1
Col6a2
Col6a3
Commd8
Cops4
Cops8
Coro7
Cox4nb
Cpped1
Crat
Creld1
Crk
Crym
Cryz
Csad
Csda
Csrp1
Ctnnd1
Cttn
Cyb5b
Cygb
Cyp2a1
Cyp2a2
Cyp2ab1;LOC679979
Cyp2b1
Cyp2b2
Cyp2c11
Cyp2c23
Cyp2c37
Cyp2c6
Cyp2c6
Cyp2c7
Cyp2d1
Cyp2d2
Cyp2d3
Cyp2d4
Cyp2d5
Cyp2e1
Cyp2t1
Cyp39a1
Cyp3a18
Cyp3a2
Cyp3a23/3a1
Cyp3a23/3a1
Cyp3a62
Cyp4a1
Cyp4a2
Cyp4a3
Cyp4f17
Cyp4f40
Cyp7a1
Cyp8b1
Dak
Dao
Dap3
Dcn
Dcps
Dctn3l1
Ddt
Ddx17
Ddx18
Ddx39a
Dhrs7b
Dhx9
Diaph2
Dis3l2
Dlg1
Dpagt1
Dpep1
Dpp9
Dpys
Dpysl2
Dsg2
Dusp3
Dync1li1
Dynll1
Eefsec
Eftud1
Ehd4
Eif1a
Eif5a
Eif5b;Eif5b-ps1
Elavl1
Enpp3
Ephx2
Ethe1
F2
Fabp1
Fabp4
Fads2
Fam45a
Fam55b
Fam91a1
Fam98a
Fbln1
Fbn1
Fbxo22
Fdft1
Fermt2
Fermt3
Fga
Fgb
Fgg
Fkbp11
Flad1
Flna
Fmo1
Fn1
Ftcd
Fxyd1
Galk2
Ganab
Gbe1
Gc
Gcsh
Ggct;Ggctl1
Gins2
Gjb1
Gla
Gna11
Gnaq
Gnl1
Golga5
Golim4
Gsta1;Gsta3;Gsta2
Gsta1;Gsta3;Gsta2
Gstk1
Gstp1
Gstt1;Gstt3
Gtpbp1
Gulo
Gys2
H2afx
H2afz
Hacl1
Hadh
Hagh
Hal
Hbe1
Hdac2
Hist1h1a
Hmgb1
Hmgb2;RGD1564519
Hmgcs1
Hmgcs2
Hnrnpa1
Hnrnpl
Hnrpll
Hrsp12
Hsd3b5
Hsd3b7
Igbp1
Igfals
Igfbp4
IgG-2a
Ighg
Ighg
Ilf3
Ipo5
Ivd
Jagn1
Kank1
Kars
Kat3
Keg1
Khk
Kmo
Kng1
Kng1
Kng1l1
Kng2;Kng1
Kpna3
Kpna4
Ktn1
Letmd1
Lgals1
Lgals2
Lgals3
Lgals8
Lmbrd1
LOC100360484
LOC100360822
LOC100361547
LOC100362733;LOC100365106
LOC100363143
LOC100363606
LOC100363606
LOC100364391;LOC690226
LOC100364427
LOC100364502;LOC100363173
LOC100364717;LOC100359951;LOC100362684;Rps20;LOC100362149
LOC100364909;LOC100362366
LOC100365299;Rpl22l2
LOC100365425;Dbi
LOC100365676;LOC688570
LOC259245
LOC287167
LOC293989
LOC298109
LOC299282
LOC299282
LOC366772
LOC494499;Gsta2
LOC500956
LOC679739
LOC682411
LOC683399
LOC683788
LOC683919;Nudt8
LOC684558
LOC684755
LOC686139;Abhd11
LOC690480;LOC100364054
Lonp2
Lrrfip1
Lsm2
Lypla1
Macrod1
Magt1
Map2k4
Map4
Mapkapk2
Marcks
Mbl2
Mcee
Mcfd2
Mcm4
Mettl7b
Mfap2
Mgat2
Mgst1
Mgst2
Mipep
Mpp6
Mrc1
Mrpl10
Mrpl3
Mrpl53
mrpl9
Mrps18b
Msrb2
Mta2
Mtap
Mtdh
Mt-nd5
Mtx2
Muted
Mybbp1a
Myg1
Myh10
Myl6l
Mylk
Myo1d
Myo6
Nae1
Nap1l1
Narfl
Nat13
Ncstn
Ndrg2
Ndufb8
Ndufs4
Ndufv3;Ndufv3-ps1
Nek9
Nid1
Nid2
Nipsnap1
Nmi
Nploc4
Nrd1
Nsun2
Nt5e
Numa1
Nup35
Nutf2
Oas1a
Obp3
Orm1
Ormdl3
Otc
Otub1
Oxsr1
Pafah1b3
Parp14
Parp3
Parp9
Pc
Pcyt1a
Pdia5
Pds5a
Pef1
Pex26
Pgrmc2
Pigk
Pitpna
Pitrm1
Pklr
Pld3
Plekhf2
Pnpt1
Pon1
Ppil1
Ppox
Ppp1cb
Ppp1cc
Ppp2r5c
Ppp2r5d
Ppp6c
Prcp
Prelp
Prkca
Prmt1
Prodh
Prodh2
Prss1
Psmb3
Psmb5
Psmd4
Psmd7
Psmf1
Psph
Pter
Ptgs1
Ptpn11
Ptpn23
Ptprc
Ptprk
Pxmp2
Pycrl
Pyroxd2
Rab32
Rab3gap2
Rabggta
Rad21
Rbks
Rcc2
Rcn1
Rcn3
Rdh11
Rdh2;LOC100365958
Rdh7
Rdh7
Reep6
Rela
Retsat
RGD1305045
RGD1305593;LOC100361517
RGD1306487
RGD1308350
RGD1308874
RGD1309085
RGD1309188
RGD1310427
RGD1311345
RGD1311612
RGD1559786
RGD1561815
RGD1564284
RGD1564804
RGD1565705
Rgn
Rnase4
Rnf114
Rpl10a
Rpl17
Rps6kb2
Rtn3
Rtn4
Ruvbl2
S100a10
S100a6
S100a8
S100a9
Samd9l
Samhd1
Sbf1
Sdhc
Sds
Sdsl
Sec13
Sephs1
Serbp1
Serpina3m
Serpina3n
Serpina6
Serpinb8
Serpinb9
Serpinf1
Serpinh1
Sf3b2
Sfxn2
Sh3glb1
Sigmar1
Sirt5
Skiv2l
Slc25a12
Slc25a13
Slc25a35
Slc30a7
Slc4a1
Slco1a1
Slco1a4
Smarcc2
Smc3
Smpd2
Snap23
Snap29
Snx9
Sord
Sqstm1
Srsf3
Ssrp1
Stat1
Strap
Sts
Stx8
Sucla2
Sult1c2
Sult1c3
Sult1e1
Sult2a1
Sult2a2
Sult2al1
Synj2bp
Tagln
Tagln2
Tars2
Tbc1d13
Tcerg1
Tes
Tgfbi
Tgm1
Timm8b
Tjp2
Tm9sf2
Tmco1
Tmed7
Tmem120a
Tmem97
Tmlhe
Tnpo3
Tpm1
Tpm1
Tpm2
Tpm4
Tpp1
Tpr
Tpt1
Trmt112
Tst
Twf1
Txndc12
Uba3
Ube2g2
Ube2i
Ubqln1
Ubqln2
Ufd1l
Ugt2b37
Ugt2b37
Ugt2b5
Unc45a
Upp1
Uroc1
Usp47
UST4r
Vim
Vps33a
Vps45
Wbscr27
Wdr11
Wnk1
Xpo7
Yap1
Zc3hav1
