# Supplementary material for: Metabolomic mechanisms of gypenoside against liver fibrosis in rats: An integrative analysis of proteomics and metabolomics data
Source: PLoS One. 2017 Mar 14;12(3):e0173598. doi: 10.1371/journal.pone.0173598 (PMC5349658; doi:10.1371/journal.pone.0173598)
Supplement: S2 Table — (XLSX) [file pone.0173598.s002.xlsx]

## Sheet: Sheet1
	name	fold	tstat	pvalue	mzmed	mzmin	mzmax	rtmed	rtmin	rtmax	npeaks	AA	BB	metlin	9J-1	9J-10	9J-2	9J-3	9J-4	9J-5	9J-6	9J-7	9J-8	9J-9	9N-1	9N-2	9N-3	9N-4	9N-5	9N-6	9N-7	9N-8	9N-9	9M-1	9M-10	9M-11	9M-12	9M-2	9M-3	9M-4	9M-5	9M-6	9M-7	9M-8	9M-9
1	M182T1541	87.8143	-7.70465	1.87104e-11	182.103	182	182.2	1541.27	1467.69	1565.56	111	56	1	http://metlin.scripps.edu/metabo_list.php?mass_min=180.95&mass_max=181.25	163599	319963	159209	116907	211064	165419	185939	322766	109857	227774	13476	0	0	0	17419.1	0	0	0	0	0	0	0	0	14596.1	0	0	0	0	0	0	0
2	M30T2127	1.90626	7.38901	2.62072e-10	30.1	30.1	30.1158	2127	2125.58	2127.83	60	43	17	http://metlin.scripps.edu/metabo_list.php?mass_min=28.95&mass_max=29.25	1034.68	969.139	956.306	1213.16	6451.62	316.824	725.344	1089.48	927.429	6594.11	23809	18047	17441.6	20050.8	20674.5	25588.2	26967.9	19948.7	24056.4	24024.4	23662.8	23262.6	32091.2	19980.5	23183.3	27900.2	24901.3	23453.9	21961.3	29253.6	28513.8
3	M171T1321	2.55338	-6.99129	8.09693e-10	171.1	171.08	171.1	1321.37	1319.3	1323.15	87	77	10	http://metlin.scripps.edu/metabo_list.php?mass_min=169.95&mass_max=170.25	300224	380257	314583	298009	232613	379639	195937	261512	312010	269897	179119	171010	158058	253327	133323	150699	201430	337334	176009	124216	123542	94755.7	34023.9	79644.9	218066	56069.1	81269.5	65318.2	61919.9	81140.8	55545.1
4	M431T1493	36.1502	-6.57583	3.38956e-09	431.233	431.183	431.291	1493.42	1487.36	1494.99	58	50	8	http://metlin.scripps.edu/metabo_list.php?mass_min=430.08&mass_max=430.38	415187	851517	274526	578400	222370	572193	106068	435768	532789	245897	1560.27	1686.56	15779.1	30511.8	12562.8	1862.21	20899.8	22813.1	1888.53	23245.8	17589.6	633.088	7266.87	2016.96	24241	8398.12	83.0297	1101.51	1366.85	471.315	698.864
5	M539T1652	3.08175	-6.44073	5.67945e-09	539.302	539.275	539.349	1651.64	1650.75	1652.12	73	65	8	http://metlin.scripps.edu/metabo_list.php?mass_min=538.15&mass_max=538.45	25675.7	73650.1	40566.4	78121.8	4242.29	7527.98	19043.6	92489.4	11133	69116.7	77044.8	47768.2	32704.4	69464.9	12273	20945.4	3757.18	79289.2	7054.33	4000.8	11540.3	16447.3	17578.6	5807.75	17413.3	2568.5	5177.19	3052.59	4759.46	14390.4	11513.5
6	M84T1546	10.0961	-6.51206	8.20025e-09	84.1	84	84.1046	1546.35	1517.09	1551.94	52	46	1	http://metlin.scripps.edu/metabo_list.php?mass_min=82.95&mass_max=83.25	203451	314576	185033	137454	222306	181965	173687	239610	178138	233561	1991.34	613.599	0	0	921.246	986.51	2541.63	1007.55	0	163925	0	0	0	2220.51	2419.22	3093.79	1022.79	0	989.63	1332.46	0
7	M540T1652	3.085	-6.30995	9.98586e-09	540.301	540.282	540.339	1651.58	1650.75	1652.12	51	49	2	http://metlin.scripps.edu/metabo_list.php?mass_min=539.15&mass_max=539.45	12291.5	36487.6	20734.1	36722.9	1188.29	4204.06	6770.54	43998.3	4583.5	33774.8	36536.1	23666.6	16039.8	34286.7	4519.87	10899.8	1240.23	37391.9	2408.75	1683.34	5513.72	7045.42	10571.1	3326.15	8636.79	874.027	1530.89	1347.91	2452.42	6602.7	3753.73
8	M30T2091	1.86594	6.54996	2.2336e-08	30.1	30.1	30.1316	2091	2089.5	2093.16	67	50	17	http://metlin.scripps.edu/metabo_list.php?mass_min=28.95&mass_max=29.25	2732.14	5213.29	2754.45	3908.63	25338.3	3407.81	2788.87	4606.87	3269.35	21717.1	106235	76683.9	73902.4	81639.2	78367.1	104047	118413	78493.6	97472.1	91205.4	78325.6	81464.9	132479	73963.7	103158	104665	103017	87967.9	77195.8	116144	100698
9	M62T2091	1.82129	6.52634	2.60399e-08	62.0595	62.0006	62.1013	2091.01	2089.5	2091.73	57	41	16	http://metlin.scripps.edu/metabo_list.php?mass_min=60.91&mass_max=61.21	902.305	1049.15	501.269	898.559	3552.76	986.209	645.259	1078.02	1324.76	3589.32	14489.7	10171.3	10472.6	11696.9	11257.6	15343.3	17128.5	11729.9	14037.6	13564.5	10710.4	11239.1	18411.9	11219.3	15002	15749.5	14214.6	12562.7	10486.6	15914.7	14560.8
10	M421T1547	6.50996	-6.17531	2.83677e-08	421.299	421.186	421.3	1546.6	1517.01	1552.33	47	45	1	http://metlin.scripps.edu/metabo_list.php?mass_min=420.15&mass_max=420.45	76892.8	120837	65892.4	42938	81555.7	65485.7	57694.4	94808.4	66421.6	93771.4	3684.14	1821.78	876.401	5656.31	233.457	0	3789.62	1018.8	3488.78	61785.7	7476.47	5916.07	250.712	2635.21	3566.51	3282.99	5552.37	3634.84	2625.04	0	9057.79
11	M476T2091	1.84112	6.35858	4.61567e-08	476.1	476.066	476.146	2091.25	2078.52	2093.55	90	73	17	http://metlin.scripps.edu/metabo_list.php?mass_min=474.95&mass_max=475.25	3425.17	6040.63	4292.93	6689.68	33138.3	4336.91	2969.6	5179.51	6415.53	25993.8	158156	106360	103797	113918	114139	149361	170599	109420	140463	133075	110969	109103	182904	105236	149245	150093	148397	119877	107747	165597	142943
12	M57T2091	1.69877	6.44983	5.13463e-08	57.0995	57.0945	57.1037	2091.11	2090.11	2093.55	59	44	15	http://metlin.scripps.edu/metabo_list.php?mass_min=55.95&mass_max=56.25	11640.8	9359.05	7694.14	24371.3	24497.5	10051.7	13588.5	12082.2	8869.41	22131.7	82992.9	60947.7	63707.1	66013.5	65997.6	88057.1	93619	64546.9	76571.2	77580.9	59314.1	70164.9	100980	61970.4	86197.3	86209.7	84864.7	70377	61298.4	92888.4	88550.3
13	M312T2091	1.76008	6.42851	6.21632e-08	312.299	312.286	312.329	2091.23	2089.89	2093.55	64	47	17	http://metlin.scripps.edu/metabo_list.php?mass_min=311.15&mass_max=311.45	5569.68	5511.37	2997.98	6719.01	8610.77	4955.09	5131.53	5375.09	5721.22	8741.91	48620.5	34695.3	33469	38196.7	37103.4	48792.9	55191.7	35627.3	44195.3	46788.6	35848	37758.5	59337.1	34834.3	46789.1	48526.1	48556.9	39069.7	35004.2	53512.8	48813.3
14	M477T2091	1.83044	6.18382	7.48464e-08	477.096	477.065	477.135	2091.25	2089.89	2091.89	56	41	15	http://metlin.scripps.edu/metabo_list.php?mass_min=475.95&mass_max=476.25	210.338	797.575	250.059	878.789	3357.08	590.268	324.775	958.269	312.059	2352.56	19589.3	13712.8	13056.2	13753.6	13797.4	18570.6	22075.9	12568.9	17862.6	16522.2	13226.1	12862.4	20922.8	12855.4	17029.5	18712.6	18018.7	14790.8	12933.1	19104.2	17394.3
15	M520T2091	1.85633	6.27013	7.50478e-08	520.099	520.064	520.109	2091.31	2089.89	2093.55	72	55	17	http://metlin.scripps.edu/metabo_list.php?mass_min=518.95&mass_max=519.25	4131.08	1622.37	3046.91	4508.06	24196.1	3516.4	3593.12	2912.14	4060.14	19633.6	123248	82550.8	79665.7	89660.3	87729.6	116862	132297	82025.5	104671	101392	83448.1	85450.3	143384	80377.5	115895	114948	114262	93947.1	82093.6	125664	110498
16	M508T2091	1.84179	6.22886	7.81618e-08	508.1	508.076	508.115	2091.3	2089.89	2093.55	74	57	17	http://metlin.scripps.edu/metabo_list.php?mass_min=506.95&mass_max=507.25	2881.09	4667.71	2874.12	3858.68	25939.5	3333.74	4161.48	3347.72	4679.97	22366.3	138100	94128.2	92495.1	100999	99239.9	132927	149726	96856.3	122408	115551	93594.2	93919.8	160401	92077.9	130531	130370	129130	105260	92968.6	143584	126499
17	M430T1488	3.40288	-5.8282	8.16543e-08	430.225	430.179	430.257	1487.78	1486.6	1488.9	88	73	15	http://metlin.scripps.edu/metabo_list.php?mass_min=429.08&mass_max=429.38	146335	174020	85063.9	180559	64832.7	109622	50943.7	168775	105799	115303	16363.7	20969.5	37904.1	91378.5	30283.7	26509.5	64258.9	71049.1	33666.1	61473.9	44243.4	10563.6	11717.6	4480.63	69555	15848.5	9423.52	10604.8	14901.7	13335.7	13280
18	M509T2091	1.88549	6.2495	8.86915e-08	509.098	509.061	509.121	2091.3	2089.89	2091.89	53	38	15	http://metlin.scripps.edu/metabo_list.php?mass_min=507.95&mass_max=508.25	263.504	630.894	364.604	871.802	3035.43	530.543	404.027	318.515	413.1	3187.27	16549	11682.2	11201.7	12167	11632.9	16376.6	17897.5	10933.3	14480.6	14542.7	12034.7	12892.3	19374.3	11407.8	15609.4	16233.5	12540	12467.8	11824.6	17376	15319.9
19	M518T1488	3.33991	-5.79293	9.44582e-08	518.3	518.28	518.321	1488.02	1486.6	1489.13	102	85	17	http://metlin.scripps.edu/metabo_list.php?mass_min=517.15&mass_max=517.45	1.02002e+06	1.17056e+06	544974	1.24806e+06	422808	725876	347000	1.12373e+06	718134	771124	120453	142983	257876	614314	209160	172663	435457	478563	224228	403045	292584	71319	84946	51699.1	480531	100373	66459.7	71437.7	105489	87471.4	91343.4
20	M503T1488	3.36327	-5.78955	9.7359e-08	503.3	503.26	503.314	1487.76	1486.6	1489.01	76	65	11	http://metlin.scripps.edu/metabo_list.php?mass_min=502.15&mass_max=502.45	190030	218333	100569	228838	84457	138655	64680.8	210108	137147	149622	22978.5	27669.7	49957.1	116519	39371.8	32313.4	84104.3	92517.1	41328.2	74405.7	55637.2	12660	15911.3	8613.98	90809.2	18840.7	11147.1	11438.7	19982	16627.5	17235.4
21	M519T1488	3.33599	-5.78551	9.7973e-08	519.3	519.285	519.324	1487.89	1486.6	1489.13	95	78	17	http://metlin.scripps.edu/metabo_list.php?mass_min=518.15&mass_max=518.45	470418	559890	260314	598090	200595	345814	167939	548511	340116	375059	58035.7	68693.9	126696	295344	100925	83782.7	208478	231586	109547	192139	144734	36906.8	42061.4	24620.3	228109	48894.2	28946.4	31934.1	50373.6	42600.8	45542.1
22	M428T1488	3.25989	-5.78741	9.88155e-08	428.228	428.2	428.293	1487.93	1486.6	1489.13	99	82	17	http://metlin.scripps.edu/metabo_list.php?mass_min=427.08&mass_max=427.38	473865	530278	271322	584619	218986	349329	170102	546894	345665	376435	58330.2	71037.6	129299	291280	102804	86580.7	213575	232536	110736	200834	144683	33186.3	43966.9	25663.2	226293	53406.4	32093.2	34271.5	51815.6	44294.3	47317.1
23	M255T1540	3.25066	-5.77019	1.13278e-07	255.2	255.174	255.3	1540.26	1525.57	1548.05	65	57	8	http://metlin.scripps.edu/metabo_list.php?mass_min=254.05&mass_max=254.35	369361	961003	401964	270218	517807	433312	453807	761537	254864	662452	82764.9	48379.4	31067.5	215200	116397	50539.1	73930	110988	73777.2	249828	62152.1	154591	15322	44481.1	76094.6	119035	33478.7	155141	84815.4	232046	230360
24	M520T1488	3.34038	-5.72336	1.31551e-07	520.3	520.269	520.322	1487.77	1486.6	1488.9	85	71	14	http://metlin.scripps.edu/metabo_list.php?mass_min=519.15&mass_max=519.45	277868	314942	151258	351868	115363	196740	95094	318239	197531	219133	31406.6	39125.3	72672.1	175053	58911.4	48422.7	122315	132567	62758.1	115150	82554.9	19497.4	24553.1	12512.6	133604	28278.1	18589.1	15978.2	29700.2	22954.4	27183.2
25	M55T429	2.02631	-6.00288	1.34427e-07	55.0479	55	55.0915	428.737	427.962	451.97	82	71	9	http://metlin.scripps.edu/metabo_list.php?mass_min=53.9&mass_max=54.2	169649	253962	192291	105325	229394	203366	165466	179912	170884	59578.5	101946	101357	92521.1	137737	43830.1	122254	90658.6	96445.2	36579.2	79369.5	52894.4	53710.9	81774.2	114582	47600.4	27352.3	40735.4	25750.3	44338.6	127156	67451.8
26	M505T1487	3.53404	-5.71349	1.4076e-07	505.286	505.231	505.305	1487.47	1486.6	1488.9	52	49	3	http://metlin.scripps.edu/metabo_list.php?mass_min=504.14&mass_max=504.44	50648	60738.2	29222.6	63627.9	17997.9	37300	17310.6	60511.7	35311.5	39626.5	4310.01	6586.02	11668.6	32952.5	11161.1	8786.21	22785.9	25022.8	11119.7	20264.9	15899.4	2759.3	3498.65	1638.35	25057.4	5145.46	3075	2267.64	3976.44	4336.19	4273.46
27	M403T1488	3.63331	-5.74147	1.41384e-07	403.227	403.194	403.267	1487.57	1486.6	1489.01	63	57	6	http://metlin.scripps.edu/metabo_list.php?mass_min=402.08&mass_max=402.38	112435	126659	63583.5	142374	52877.1	83662.8	42395.5	131848	83734.9	87568	14249	14130.5	32353	73026.8	24495.4	22182.5	52598.8	57380.1	27744.9	49636.2	35995.4	5723.92	7293.83	4040.4	54989.5	8259.74	7221.05	4426.62	9988.69	7658.22	9356.8
28	M429T1488	3.2568	-5.71443	1.43708e-07	429.24	429.183	429.285	1487.77	1486.6	1489.13	90	73	17	http://metlin.scripps.edu/metabo_list.php?mass_min=428.09&mass_max=428.39	195993	223505	109299	241263	89707.6	145513	71268.4	225879	139152	157460	24651.1	29560.1	55046.8	125960	42678.7	36103.6	88594.4	99006.7	47848.5	84216.6	61365.2	11970	16592.2	9892.63	96798.8	21191.7	13845.1	13620.3	21775	17388.8	18335.1
29	M521T2091	1.8829	6.14141	1.439e-07	521.093	521.056	521.104	2091.34	2089.89	2091.91	62	45	17	http://metlin.scripps.edu/metabo_list.php?mass_min=519.94&mass_max=520.24	150.962	683.84	644.561	679.276	4152.64	671.323	453.753	472.912	430.963	3328.34	20121.2	13219.2	13507	14885.2	13755	19105.4	21537.2	13442.7	17238.8	17367.3	14356.6	14249.9	23391.8	13644.4	18937.6	19507.8	18704.6	14889	12898.9	20593.4	19259.5
30	M504T1488	3.41635	-5.70031	1.48075e-07	504.293	504.256	504.306	1487.57	1486.6	1488.9	59	55	4	http://metlin.scripps.edu/metabo_list.php?mass_min=503.14&mass_max=503.44	88172.4	99591.1	46015.2	110437	36553.4	61376.5	30056.2	96489.9	64428.9	67785.8	8454.57	12029	22912.4	56401.5	17639.9	16038.4	39107.5	41498.1	19940.9	35473.9	26866.5	5702.57	7186.47	3724.29	42183.9	8924.59	5868.27	5526.2	8999.09	5500.34	8059.78
31	M238T1540	3.02394	-5.72911	1.6112e-07	238.121	238.1	238.153	1540.22	1538.26	1548.05	60	54	6	http://metlin.scripps.edu/metabo_list.php?mass_min=236.97&mass_max=237.27	146369	337455	148459	99865.1	190659	163189	179284	276328	101937	237911	26553.4	23694.1	9257.34	80310.1	34037.4	19720.1	22881.2	47612.3	26310.1	99228	23147.5	67439.1	4958.08	27094	45556.7	53452.9	11969	47195.3	29487	87652.9	90078
32	M521T1488	3.41547	-5.67421	1.61174e-07	521.3	521.279	521.322	1487.62	1486.6	1488.9	58	54	4	http://metlin.scripps.edu/metabo_list.php?mass_min=520.15&mass_max=520.45	90071.7	99077.3	51094.6	109113	39729.1	64015.1	29420.5	98021.7	62610.1	67957.3	7483.88	11951.7	22989.7	56103.1	17312	12983.2	38750.5	42593.3	16802.9	36486.8	25922.9	5415.73	7001.95	3801.86	41928.4	8672.78	5970.72	4843.75	8226.15	7464.96	5677.75
33	M226T1540	3.64131	-5.71726	1.66259e-07	226.169	226.1	226.2	1540.41	1539.08	1548.05	58	52	6	http://metlin.scripps.edu/metabo_list.php?mass_min=225.02&mass_max=225.32	109456	279540	121154	42381.5	157428	130681	135367	226231	75943.2	192588	16913.2	13064.3	4744.76	66031	20503.1	11192.6	11502.2	19648.7	15000.8	82046.8	22814	25923.9	2428.59	15478.5	17577.8	16420.5	6949.73	18362.2	14964.8	74047.5	75134.3
34	M154T1543	3.15778	-5.71063	1.67103e-07	154.1	154.1	154.2	1543.21	1499.04	1561.12	144	87	17	http://metlin.scripps.edu/metabo_list.php?mass_min=152.95&mass_max=153.25	4.1376e+06	9.44367e+06	4.51404e+06	2.92105e+06	5.20081e+06	4.52547e+06	4.70136e+06	8.32763e+06	531085	6.95464e+06	965326	948717	432011	2.27382e+06	1.36399e+06	510252	487913	338097	802078	2.83292e+06	404681	1.59739e+06	332656	831086	464585	455211	469953	1.53354e+06	460412	2.4856e+06	2.59757e+06
35	M134T429	1.7138	-5.7119	3.24125e-07	134.03	133.998	134.074	428.919	428.275	445.881	65	57	7	http://metlin.scripps.edu/metabo_list.php?mass_min=132.88&mass_max=133.18	119227	183658	135899	57248.3	149614	149422	96747.6	67642.6	118804	96442.9	65306.8	68856.6	67571.7	106059	48155.4	90927.5	47443.4	72920.9	41728.4	93693	40892.9	48428.7	36358.9	54095.1	22319.8	38684.9	40181.8	83535	62370.8	85478.2	53064.6
36	M296T2091	1.57979	5.84922	3.85515e-07	296.294	296.127	296.326	2090.75	2066.97	2093.55	108	63	17	http://metlin.scripps.edu/metabo_list.php?mass_min=295.14&mass_max=295.44	2240.05	3635.32	1004.09	2301.71	15595.2	1720.73	19303.3	14620.9	3094.48	3866.77	40633.3	27995.7	28650	28663.6	28674.9	35755.8	41689.3	27883.5	34866.9	34108	27511.4	30233.1	46411.4	27496.6	37177.3	38744.3	36541.9	32304.1	29094	41748.6	37836.6
37	M188T1488	3.24245	-5.48161	3.95294e-07	188.1	188.1	188.2	1487.86	1485.88	1515.39	89	55	4	http://metlin.scripps.edu/metabo_list.php?mass_min=186.95&mass_max=187.25	775371	773250	464936	953608	344631	544526	315279	904882	521413	630434	112621	138170	236712	551454	200275	162640	390635	442554	215493	375404	271012	59358.6	69900	38190.1	432341	92582.3	57668.3	56360	95770.7	74820.9	82352
38	M254T1540	3.07915	-5.46925	4.27889e-07	254.182	254.1	254.2	1539.92	1514.3	1549.46	158	84	14	http://metlin.scripps.edu/metabo_list.php?mass_min=253.03&mass_max=253.33	1.5349e+06	4.07956e+06	1.67025e+06	1.14268e+06	2.13231e+06	1.79654e+06	1.88558e+06	3.1948e+06	1.07014e+06	2.81768e+06	289387	307753	142163	893036	522862	256553	354915	467642	332089	1.05579e+06	413784	627344	6634.2	116260	427727	493968	263720	566515	398676	975175	969535
39	M107T436	1.6624	5.55809	5.61686e-07	107.016	106.999	107.086	435.508	435.079	436.219	71	54	17	http://metlin.scripps.edu/metabo_list.php?mass_min=105.87&mass_max=106.17	8119.47	8157.73	11795.7	19733.1	134183	9110.6	7077.77	17853.6	5864.4	97963	227886	216525	197116	208020	176832	220467	253408	187546	212312	250147	237168	213952	267305	232491	233325	249470	235934	212235	215271	249943	229753
40	M31T430	1.47912	-5.60771	6.54512e-07	31.0984	31.0617	31.1051	429.603	427.702	498.194	204	87	17	http://metlin.scripps.edu/metabo_list.php?mass_min=29.95&mass_max=30.25	109891	159723	127742	89951.9	140241	134727	105451	114773	111135	124648	68817.3	67237.4	62367	91127.4	64053.5	82324.3	59220.3	67895	59460.1	88668.9	69440.9	76677.3	51822.2	74657.5	57740.9	64402.4	57754.9	88437.6	74912.5	77820.8	84578.5
41	M268T2091	1.69894	5.54978	7.01109e-07	268.296	268.101	268.314	2091.35	2089.79	2127.53	86	49	17	http://metlin.scripps.edu/metabo_list.php?mass_min=267.15&mass_max=267.45	1890.32	3268.97	1628.83	4020.03	5716.59	2086.82	3983.43	4050.35	4338.91	3615.15	49970.3	33351	34383.7	37769.8	38374	47727.3	54629.2	35029.1	43503.1	41093.3	36010.2	35704.8	60565.7	33566.8	44751.2	48646	46819.4	38484.3	34435.7	53226.3	46194.8
42	M44T430	1.49107	-5.58439	7.02133e-07	44.1	44.0751	44.1006	429.522	427.702	452.403	202	87	17	http://metlin.scripps.edu/metabo_list.php?mass_min=42.95&mass_max=43.25	592759	871898	700154	497683	767629	746745	573271	611408	617987	673027	377435	364080	330993	500983	334774	440141	314571	358759	311321	487564	364791	397127	275890	400034	306112	347575	307940	463900	401338	425790	454017
43	M141T1537	1.99752	-5.50068	7.82919e-07	141.091	141	141.2	1537.48	1486.62	1552.33	223	87	16	http://metlin.scripps.edu/metabo_list.php?mass_min=139.94&mass_max=140.24	106323	149022	94011.6	66163.3	107020	90696.6	88115.1	127558	93177.5	116678	43011.2	25147.7	21029.7	48497	36377.8	36570.6	36461.9	29627.6	32402.9	82653.5	34913.4	43757.6	23596.9	54098.3	46672.8	45248.3	23575.5	48563.5	38158.4	43396.9	51639.8
44	M204T1651	1.84146	-5.28418	9.40131e-07	204.1	204.1	204.101	1650.74	1649.97	1651.11	78	70	8	http://metlin.scripps.edu/metabo_list.php?mass_min=202.95&mass_max=203.25	478620	1.24763e+06	438460	425276	1.44004e+06	717654	970756	528374	575224	614545	626585	453193	310478	569548	386248	244154	319811	392000	234368	251917	474425	336938	185332	718334	210436	307253	226395	586236	307595	289715	426492
45	M58T429	1.50161	-5.47815	9.96542e-07	58.0996	58	58.1005	429.342	423.617	473.56	193	88	17	http://metlin.scripps.edu/metabo_list.php?mass_min=56.95&mass_max=57.25	405603	611662	468318	334435	522240	513340	390793	425821	425171	466814	251820	243789	224433	344013	229152	300811	217335	245960	212124	336952	243271	259205	185192	267910	202930	234501	196933	314547	269831	290466	311889
46	M42T429	1.50301	-5.43511	1.10507e-06	42.1	42.0761	42.1043	428.857	427.702	452.403	140	87	17	http://metlin.scripps.edu/metabo_list.php?mass_min=40.95&mass_max=41.25	259406	393710	303900	214966	336511	328298	252628	273844	266979	297615	162201	154581	143344	218614	145263	189931	135878	154990	133124	212665	154402	174550	118858	174182	131376	150254	126152	201697	173363	180538	196867
47	M43T429	1.5	-5.43025	1.11161e-06	43.0964	43	43.1	429.164	427.702	473.56	180	87	17	http://metlin.scripps.edu/metabo_list.php?mass_min=41.95&mass_max=42.25	766286	1.14486e+06	903300	632662	991157	974678	741122	794331	800475	866787	483417	462183	425095	643776	429632	568266	405686	461567	398803	628256	458199	498531	347566	513701	385975	444968	371940	593665	507851	544613	583837
48	M192T429	1.525	-5.46512	1.31613e-06	192.1	192.08	192.109	429.209	428.071	446.137	169	85	17	http://metlin.scripps.edu/metabo_list.php?mass_min=190.95&mass_max=191.25	227891	381773	279410	189867	298091	304860	223947	241014	247607	275011	155299	143546	135899	222404	135944	190775	126143	149394	124408	203289	143861	157277	102515	166053	122360	139052	113021	189709	159186	177440	178411
49	M45T430	1.47403	-5.36826	1.50855e-06	45.1	45.0929	45.1	429.822	427.702	473.56	207	87	17	http://metlin.scripps.edu/metabo_list.php?mass_min=43.95&mass_max=44.25	2.02866e+06	3.03429e+06	2.39508e+06	1.68981e+06	2.60233e+06	2.5648e+06	1.96178e+06	2.09903e+06	2.10304e+06	2.30456e+06	1.28331e+06	1.23734e+06	1.14264e+06	1.72282e+06	1.15632e+06	1.52182e+06	1.09513e+06	1.24993e+06	1.07594e+06	1.67278e+06	1.27281e+06	1.39452e+06	951354	1.37687e+06	1.04382e+06	1.19532e+06	1.04802e+06	1.60578e+06	1.37187e+06	1.47005e+06	1.5612e+06
50	M420T1547	2.60047	-5.29113	1.63924e-06	420.3	420.287	420.3	1547.09	1545.53	1552.33	45	44	1	http://metlin.scripps.edu/metabo_list.php?mass_min=419.15&mass_max=419.45	144809	232214	126889	82780.2	159630	125033	112685	182550	124894	175167	24858.3	20430	13413.3	60851.1	40758.4	32966.4	34436.6	35451.9	29117	121236	34152.2	47865.3	21356.3	24251.8	41535.9	39910.7	19171	51633.5	35183.4	57950.5	66264.9
51	M108T328	1.69141	5.35855	1.64967e-06	108.024	107.989	108.067	327.818	326.883	329.648	71	54	17	http://metlin.scripps.edu/metabo_list.php?mass_min=106.87&mass_max=107.17	4159.89	6741.91	4238.44	5290.82	32339.4	3689.06	5168.61	1639.33	3596.92	11741.6	64445.2	57273.5	53271	58038.6	49787.4	62061.1	74142.2	48152.8	56194.6	68784.8	60663.1	57558.2	76928.5	59814.9	66147	70530.1	65824.5	57232.5	54204	71062.3	61631.4
52	M57T429	1.48559	-5.29969	2.00318e-06	57.0847	57.0281	57.1021	428.886	427.702	452.403	150	87	17	http://metlin.scripps.edu/metabo_list.php?mass_min=55.93&mass_max=56.23	185422	275431	215971	150024	237984	231597	176184	193284	191143	210784	115522	111418	103729	156164	105057	136115	100649	110555	97128.2	153518	112376	120798	84650.4	122533	95508.8	109650	89895.4	143779	124942	132660	141728
53	M272T1323	3.44686	-5.03221	2.06704e-06	272.141	271.981	272.2	1323.15	1322.09	1339.51	55	46	8	http://metlin.scripps.edu/metabo_list.php?mass_min=270.99&mass_max=271.29	100557	87433.2	54193.4	77461.8	87739.3	67562.7	1616.32	33219.9	70954.5	29106.2	3421.14	956.457	5949.49	4583.85	4506.93	4029.25	9946.77	6461.17	3977.13	20903.7	26531.3	7392.89	2284.29	3340	7564.46	5688.13	6443.04	6658.35	21419.7	1391.69	14395.8
54	M74T1606	2.5437	-5.02913	2.23072e-06	74.1	74.0987	74.1	1606.16	1585.4	1611.49	74	67	6	http://metlin.scripps.edu/metabo_list.php?mass_min=72.95&mass_max=73.25	532582	1.57549e+06	826740	685259	654933	497483	841601	962264	221900	763241	1.50249e+06	458512	251290	759534	126954	176754	81574	391700	157411	115692	240236	289898	287817	501525	237440	69173.4	129739	337234	117616	511650	289095
55	M130T1538	2.39512	-5.0288	2.25097e-06	130.1	130	130.1	1537.81	1493.5	1563.65	277	87	17	http://metlin.scripps.edu/metabo_list.php?mass_min=128.95&mass_max=129.25	1.01297e+06	1.41718e+06	882098	657166	379160	298871	340249	1.19476e+06	877253	1.1518e+06	337935	192740	159953	253538	186636	171332	162606	186553	243712	789161	236741	258770	283293	416299	170790	435040	199109	373102	201054	232388	242625
56	M127T1607	2.57424	-5.01765	2.2548e-06	127.054	127.015	127.1	1606.61	1604.96	1611.49	54	51	3	http://metlin.scripps.edu/metabo_list.php?mass_min=125.9&mass_max=126.2	31547.3	95269.3	48360.5	43061.4	36210.8	29752.4	49517.5	57242.2	15267.5	45489.3	90370	27016.9	13709.3	47900.1	8155.62	12527.6	7374.63	24411.8	10756.4	10600.8	16954	15798	16351	26182.2	15294.2	4738.73	6702.84	18313.4	6806.39	29962.9	17755.7
57	M61T429	1.46485	-5.23443	2.43771e-06	61.0333	61	61.1	428.896	427.702	452.403	154	87	17	http://metlin.scripps.edu/metabo_list.php?mass_min=59.88&mass_max=60.18	312875	471557	368586	259623	401055	390711	302339	323758	326334	355682	199944	193151	177866	269537	179851	235801	171144	193331	166239	263241	190911	207133	148258	212378	160918	188101	155100	249280	215525	227450	244114
58	M111T1607	3.64141	-4.97914	2.66287e-06	111.022	110.997	111.077	1606.65	1605.58	1611.49	50	48	2	http://metlin.scripps.edu/metabo_list.php?mass_min=109.87&mass_max=110.17	6332.51	68403.9	32933.3	19513.1	11977.7	6801.65	32457.2	40322.6	4485.18	18497.4	68246	14971	7157.78	33468.2	3291.64	3866.78	1083.66	8818.02	3375.93	4150.51	6624.71	5739.08	5446.86	6243.62	6202.98	1925.29	4389.34	6663.65	2361.15	11743.1	3836.05
59	M132T429	1.57651	-5.215	2.76265e-06	132.012	131.998	132.098	428.877	428.071	455.124	111	78	15	http://metlin.scripps.edu/metabo_list.php?mass_min=130.86&mass_max=131.16	218159	351134	262890	108904	295054	289006	211422	228101	233437	216176	149694	141461	131318	203370	130899	178928	125170	141892	124725	189804	110204	97899.1	79056	155351	108364	109547	69212.6	179152	139464	165408	143863
60	M150T429	2.54015	-5.56622	2.94163e-06	150.086	150	150.101	429.122	427.702	452.403	105	71	7	http://metlin.scripps.edu/metabo_list.php?mass_min=148.94&mass_max=149.24	66597.8	103481	77058.6	6807.39	84226.7	72365.9	8311.64	67580.6	68813	18664.4	45559.8	22678.5	38925	61588.4	38934.5	54233.9	39600.9	43155.7	7559.88	8422	3841.49	7640.37	30228	3868.93	6121.22	46297	6515.38	53648.5	6413.91	49427.3	6019.71
61	M73T1606	2.38871	-4.97109	2.95239e-06	73.1	73.1	73.1	1606.03	1585.06	1611.49	96	74	11	http://metlin.scripps.edu/metabo_list.php?mass_min=71.95&mass_max=72.25	5.95998e+06	1.74955e+07	9.06207e+06	7.70009e+06	7.30419e+06	5.59576e+06	9.46387e+06	1.07996e+07	2.63194e+06	8.55755e+06	1.67688e+07	5.13773e+06	2.7454e+06	8.52439e+06	1.3337e+06	2.05474e+06	855091	4.29571e+06	1.84477e+06	1.34955e+06	2.81047e+06	3.81407e+06	3.29375e+06	5.74851e+06	2.91911e+06	809515	1.3916e+06	4.53324e+06	1.45592e+06	5.77685e+06	4.34966e+06
62	M147T1606	2.75301	-4.9538	2.98069e-06	147.1	147.1	147.1	1606.31	1584.79	1611.49	84	72	7	http://metlin.scripps.edu/metabo_list.php?mass_min=145.95&mass_max=146.25	2.39426e+06	8.44061e+06	4.00566e+06	3.28725e+06	2.86624e+06	2.24427e+06	3.97535e+06	4.83209e+06	946459	3.60434e+06	8.58351e+06	2.18984e+06	1.12658e+06	3.87565e+06	534991	784795	1.25015e+06	1.73741e+06	653042	460600	1.07652e+06	1.3566e+06	1.34089e+06	2.27356e+06	1.05565e+06	282838	507130	1.44134e+06	524624	2.39903e+06	1.68612e+06
63	M393T1547	2.40077	-5.1195	3.11312e-06	393.3	393.275	393.317	1546.65	1506.29	1552.33	55	48	7	http://metlin.scripps.edu/metabo_list.php?mass_min=392.15&mass_max=392.45	29561.6	68011.2	28695.4	23666.9	33861.8	38692.6	29883.4	50187.2	37558.7	54885.5	6569.08	6998.14	5043.6	18700.1	13099.5	10470.9	11159.9	11214.7	9549.47	33198.6	12765	12828.7	7788.55	5682.53	12949	13929.9	4964.77	12979.3	13481.1	12394.5	23054.5
64	M330T1546	2.27302	-5.10805	3.14346e-06	330.2	330.191	330.215	1546.28	1544.34	1552.33	96	81	15	http://metlin.scripps.edu/metabo_list.php?mass_min=329.05&mass_max=329.35	276662	453663	231030	159977	294439	232822	208337	342986	240160	326011	51216.8	46573.6	44844.7	118973	85631.4	76978.6	81874	83637.5	60539.5	218385	89547.3	98376.4	61309.8	45911.8	102271	102899	55074.4	95794.3	87933.6	118720	141895
65	M347T1337	5.72858	-4.95073	3.14615e-06	347.2	347.169	347.225	1336.83	1320.03	1367.42	61	45	5	http://metlin.scripps.edu/metabo_list.php?mass_min=346.05&mass_max=346.35	19020.7	20814.9	12809.5	46460.8	58343.4	87841.5	94882.9	296813	26398.2	156826	7975.35	16186.2	15924	6126.07	13168.1	17532.8	8135.11	22179	18672.2	17579.4	11571.2	16263.8	2578.61	2791.09	4216.94	15977.4	3747.5	5482.69	5276.15	18536.5	19744.1
66	M437T1546	2.3879	-5.11505	3.35596e-06	437.3	437.28	437.319	1546.3	1544.87	1552.33	83	72	11	http://metlin.scripps.edu/metabo_list.php?mass_min=436.15&mass_max=436.45	73442.3	114391	63247.9	44024.3	79251.7	61792.2	58230.3	91983.5	67291.7	88486.9	11321.6	10540.9	10995.6	31873.1	21890	19544.6	21239.1	22156.1	15278.7	58432.7	24381.4	24674.4	15727.4	7642.01	27517.2	26411.5	13159.4	25294.4	23360.4	30223	36947.4
67	M103T314	1.96187	-4.97882	3.44446e-06	103.1	103.09	103.1	314.271	310.549	316.423	65	57	8	http://metlin.scripps.edu/metabo_list.php?mass_min=101.95&mass_max=102.25	518847	404717	720209	407569	1.89823e+06	770973	519813	850957	269728	605187	465148	347443	165607	338181	116564	321897	78964.7	238348	114558	175165	277406	189890	149160	114966	261226	109455	101745	161541	258269	303913	441836
68	M74T430	1.45998	-5.13724	3.61735e-06	74.1	74.0978	74.1	429.748	427.702	452.403	206	87	17	http://metlin.scripps.edu/metabo_list.php?mass_min=72.95&mass_max=73.25	1.27916e+06	1.94676e+06	1.50472e+06	1.04679e+06	1.6608e+06	1.62596e+06	1.23703e+06	1.32479e+06	1.32523e+06	1.45622e+06	827701	801492	733594	1.12898e+06	748455	990296	705791	807682	691140	1.10163e+06	795347	861390	597629	889152	670246	768996	669889	1.03109e+06	879304	939812	1.01408e+06
69	M143T1606	2.72663	-4.90303	3.65888e-06	143.098	143.061	143.101	1606.17	1584.89	1613.62	83	69	7	http://metlin.scripps.edu/metabo_list.php?mass_min=141.95&mass_max=142.25	124746	421577	196832	166308	148438	117136	200559	240151	50705.4	186661	429315	115512	58939.6	196449	25277.7	41875.7	71376.2	93626	69179.2	23555.8	54275.2	69753.8	68033.5	124596	54528.5	14013.8	26618.3	75839.8	27951.9	129475	69130.2
70	M328T1540	2.09355	-5.0944	3.71817e-06	328.196	328.157	328.2	1539.96	1517.26	1546.88	61	55	4	http://metlin.scripps.edu/metabo_list.php?mass_min=327.05&mass_max=327.35	81116.4	197810	83574.7	42580.3	137145	102943	114757	133502	64515.5	100843	67014.7	36274	17578.6	68249.1	40019.2	17197.4	19828.9	25849.6	48021.8	47465.2	40415.3	49560.4	8890.71	81971.5	19941.2	18451.5	35117.8	84100.9	27684.6	67663.4	58701.3
71	M100T429	1.47121	-5.13083	3.80086e-06	100.1	100	100.1	428.785	427.702	446.041	119	87	17	http://metlin.scripps.edu/metabo_list.php?mass_min=98.95&mass_max=99.25	1.14718e+06	1.79118e+06	1.33714e+06	939397	1.49963e+06	1.442e+06	1.10438e+06	1.19126e+06	1.20115e+06	1.32775e+06	758991	731134	661439	1.03734e+06	670337	907174	638078	727507	624693	999589	714560	775606	524980	803869	597886	684413	575242	911672	791187	851338	911224
72	M128T429	1.46503	-5.11348	3.92835e-06	128.057	128.011	128.1	428.767	427.962	430.21	104	87	17	http://metlin.scripps.edu/metabo_list.php?mass_min=126.91&mass_max=127.21	299007	475816	351638	248478	401124	377740	292661	306653	313303	348221	203112	186656	176602	277059	179300	242233	169007	192868	165756	258285	190764	205702	139967	212256	161164	181188	155414	240539	212779	227286	241262
73	M148T429	1.46529	-5.1108	3.952e-06	148.1	148.097	148.1	429.042	427.702	452.403	159	87	17	http://metlin.scripps.edu/metabo_list.php?mass_min=146.95&mass_max=147.25	1.24297e+06	1.95812e+06	1.45855e+06	994582	1.62942e+06	1.5879e+06	1.19174e+06	1.29403e+06	1.2841e+06	1.44167e+06	845660	772925	739167	1.16247e+06	744458	1.00169e+06	703374	808790	684618	1.0763e+06	778578	856363	570348	878487	651598	760213	629012	1.00168e+06	868641	943688	975477
74	M71T429	1.46517	-5.13877	3.96881e-06	71.0945	71.0499	71.1097	428.896	427.702	452.403	145	87	17	http://metlin.scripps.edu/metabo_list.php?mass_min=69.94&mass_max=70.24	110615	173983	135071	94258.1	148271	146162	109236	119560	119068	131716	72875.5	70459.2	64448.1	98698.5	66682.8	87576	59870	71962.3	60107.2	96953.7	69713.3	77052.1	54299.7	78766.2	59244	68422.6	55897.9	90739.4	78893.1	83808.2	90005.1
75	M75T429	1.38692	-5.09148	3.96896e-06	75.1	75.0475	75.1	428.87	427.702	452.403	132	86	16	http://metlin.scripps.edu/metabo_list.php?mass_min=73.95&mass_max=74.25	1.57611e+06	2.33674e+06	1.85122e+06	1.31443e+06	2.04879e+06	1.99032e+06	1.52966e+06	1.62958e+06	1.63145e+06	1.76542e+06	1.02807e+06	1.01067e+06	933814	1.37969e+06	948802	1.21244e+06	886813	989896	884678	1.3584e+06	1.02772e+06	1.10831e+06	802218	1.14574e+06	860295	999979	824901	1.31659e+06	1.13202e+06	1.20505e+06	1.29133e+06
76	M434T1546	2.29911	-5.06049	4.1624e-06	434.3	434.2	434.308	1546.3	1514.96	1552.33	104	86	16	http://metlin.scripps.edu/metabo_list.php?mass_min=433.15&mass_max=433.45	1.24362e+06	1.94662e+06	1.06561e+06	707531	1.33292e+06	1.06233e+06	954140	1.54467e+06	1.06127e+06	1.47252e+06	218055	191478	175290	521949	383685	336825	354640	345499	246031	1.00232e+06	399800	431283	258128	194582	444843	451931	229341	441135	389879	524130	630039
77	M146T314	1.97065	-4.93444	4.1628e-06	146.1	146.09	146.103	314.248	310.549	316.812	103	86	17	http://metlin.scripps.edu/metabo_list.php?mass_min=144.95&mass_max=145.25	749834	585680	1.05423e+06	579970	2.82021e+06	1.1291e+06	743849	1.23392e+06	388328	877924	682261	507731	236169	491662	160081	469912	110274	346698	161855	247082	408332	277574	216799	162800	381384	154477	151320	230595	376754	437691	651456
78	M318T1546	2.22635	-5.04383	4.18178e-06	318.3	318.23	318.301	1546.14	1544.34	1552.33	104	87	17	http://metlin.scripps.edu/metabo_list.php?mass_min=317.15&mass_max=317.45	3.9347e+06	6.44741e+06	3.3431e+06	2.243e+06	4.24674e+06	3.3349e+06	3.07694e+06	4.84454e+06	3.43961e+06	4.84242e+06	748108	688576	640338	1.69142e+06	1.29567e+06	1.14143e+06	1.20344e+06	1.20328e+06	890215	3.24153e+06	1.36813e+06	1.44975e+06	910120	704239	1.47813e+06	1.55424e+06	802514	1.4556e+06	1.33259e+06	1.72699e+06	2.06037e+06
79	M56T429	1.46279	-5.10071	4.2358e-06	56.0619	55.9987	56.1	428.86	427.702	452.403	137	86	17	http://metlin.scripps.edu/metabo_list.php?mass_min=54.91&mass_max=55.21	121550	178625	133442	99173.1	155435	149086	116670	123009	121887	136032	73640	72952.7	65867.6	98414.8	69118	87653.3	64081.1	71176	61424.3	99175.9	74014.9	79517.1	56809.9	77425.7	59500.2	71847.4	59892.5	94729.2	83638.9	87325.9	92888.5
80	M119T429	1.43383	-5.08807	4.24803e-06	119.086	119.023	119.1	429.145	427.702	445.978	178	87	17	http://metlin.scripps.edu/metabo_list.php?mass_min=117.94&mass_max=118.24	214599	330619	251414	172628	275333	270647	205304	224173	221648	243734	141188	133820	129625	200202	131493	171240	121813	140335	120514	188712	135795	147754	101976	153063	113846	130140	109130	170804	151837	163059	170084
81	M436T1546	2.29852	-5.05153	4.34779e-06	436.3	436.298	436.334	1546.29	1544.34	1552.33	95	80	15	http://metlin.scripps.edu/metabo_list.php?mass_min=435.15&mass_max=435.45	264201	417263	226059	152810	284016	226859	202386	326344	232746	316271	47357.6	42055.4	38098.1	110417	82259.6	71748.7	76820.3	73752.8	54162.7	212501	86153.9	92083.5	55023.1	41931.7	95078	97317.2	47986.7	95209.2	84575.8	113863	135286
82	M131T429	1.46482	-5.08661	4.36006e-06	131.01	131	131.099	429.122	428.053	473.56	157	86	17	http://metlin.scripps.edu/metabo_list.php?mass_min=129.86&mass_max=130.16	458354	729083	550430	385647	592264	597203	439208	478779	491352	545675	314694	288670	272397	430867	277626	372049	261062	300365	253840	402580	292946	319392	215182	326108	245955	280245	235782	376212	329414	349463	364054
83	M419T1546	2.29473	-5.04142	4.47339e-06	419.3	419.187	419.301	1546.3	1544.64	1569.85	105	86	17	http://metlin.scripps.edu/metabo_list.php?mass_min=418.15&mass_max=418.45	370550	582818	313538	205184	389531	313096	280586	460717	317183	441851	64165.7	56363.6	54584.6	152223	112025	99582.6	104909	104236	74268.2	302685	118882	128050	78211.6	59058.1	132009	134664	66460.2	129708	114579	157060	187202
84	M435T1546	2.29547	-5.03823	4.52809e-06	435.3	435.297	435.315	1546.3	1544.64	1552.33	96	80	16	http://metlin.scripps.edu/metabo_list.php?mass_min=434.15&mass_max=434.45	508447	791904	431644	285638	546835	429612	391884	627302	430982	598519	90760.5	81342.3	72679.3	211026	155932	138372	146722	143370	103957	415047	162485	176155	106828	80681	182963	186816	93797.3	179926	157206	214601	257097
85	M329T1546	2.23348	-5.01741	4.60181e-06	329.2	329.1	329.215	1546.25	1539.02	1552.33	103	85	17	http://metlin.scripps.edu/metabo_list.php?mass_min=328.05&mass_max=328.35	559965	918263	475157	317413	606810	475204	428269	699125	490197	665536	102308	94069.7	88227.9	239031	177632	161079	166279	165093	123189	459072	187774	201801	129856	97897.5	208625	209521	112648	204111	190686	247032	289397
86	M149T1606	2.76517	-4.84519	4.60875e-06	149.1	149.063	149.1	1606.27	1585.4	1611.49	76	68	6	http://metlin.scripps.edu/metabo_list.php?mass_min=147.95&mass_max=148.25	272472	964100	450978	366173	329680	250631	452277	543296	104073	414189	984963	249925	125813	442044	56835.7	90460.9	34776.6	203732	77457.1	54865.3	120428	155128	151539	277226	119028	33487.3	58450.8	164118	59529.3	279584	156005
87	M148T1606	2.70752	-4.83793	4.78296e-06	148.1	148.095	148.1	1606.44	1585.4	1611.49	69	64	5	http://metlin.scripps.edu/metabo_list.php?mass_min=146.95&mass_max=147.25	396453	1.37454e+06	639410	528213	507951	379240	671661	770693	155471	594807	1.41293e+06	364680	175094	645200	82505.5	146068	52715	300247	126478	77418.5	175219	229825	213388	421313	176438	48154	84824.4	248601	90731.6	413625	229099
88	M118T314	2.0044	-4.91081	4.84711e-06	118.009	118	118.09	314.233	310.549	316.423	93	79	14	http://metlin.scripps.edu/metabo_list.php?mass_min=116.86&mass_max=117.16	287028	223764	398018	222569	1.06441e+06	424269	282948	465020	148927	327882	260056	191569	92259.2	186024	53949.3	178887	17729.9	130044	60589.5	95275.2	157090	105197	80458.2	60114.7	145121	34257.8	49311.2	86831.6	141166	163388	242181
89	M133T429	1.48457	-5.05952	5.01643e-06	133.013	133	133.076	428.785	428.071	430.21	100	84	16	http://metlin.scripps.edu/metabo_list.php?mass_min=131.86&mass_max=132.16	710298	1.14545e+06	852846	586986	921635	930847	678736	731736	749595	834623	479251	443169	416146	662240	422346	571919	402123	463373	389896	615041	445045	489015	327058	502569	374765	429943	360582	579312	500772	539954	553640
90	M167T1546	2.20833	-4.91883	5.28977e-06	167.111	167.088	167.151	1546.29	1539.3	1563.4	76	63	7	http://metlin.scripps.edu/metabo_list.php?mass_min=165.96&mass_max=166.26	46165.4	36264.3	36350.6	27249.3	52542.6	39070.4	35023.7	53985.9	41547.8	50033.9	12264.8	10877.7	6049.21	21665.2	19385.5	15602.8	19265.6	17168	9309.98	35282.2	16599.4	21834	11013.3	5737.78	21640.3	23441.9	10749.8	16692.6	19848.9	24575.7	30037.1
91	M319T1546	2.40981	-4.83855	5.41633e-06	319.3	319.3	319.3	1545.89	1544.25	1552.33	84	72	12	http://metlin.scripps.edu/metabo_list.php?mass_min=318.15&mass_max=318.45	231791	3.0499e+06	485919	434486	487280	517791	531504	437999	1.24758e+06	1.74957e+06	44565.3	221784	316517	224525	338912	556355	579982	546038	391661	486454	643976	227581	432414	228904	676945	580020	172869	433842	446913	476566	918912
92	M317T1546	2.18121	-4.98704	5.55846e-06	317.3	317.296	317.4	1545.98	1519.2	1552.33	117	87	17	http://metlin.scripps.edu/metabo_list.php?mass_min=316.15&mass_max=316.45	1.21351e+07	1.93503e+07	1.04513e+07	7.05623e+06	1.2934e+07	1.03431e+07	9.30218e+06	1.48525e+07	1.07149e+07	1.49055e+07	2.36092e+06	2.19044e+06	1.9809e+06	5.32733e+06	4.09282e+06	3.62783e+06	3.80618e+06	3.81095e+06	2.75262e+06	1.00204e+07	4.22181e+06	4.55505e+06	2.89023e+06	2.19981e+06	4.65422e+06	4.89534e+06	2.5344e+06	4.58171e+06	4.23517e+06	5.44956e+06	6.44873e+06
93	M53T429	1.46263	-4.93218	5.60994e-06	53	53	53.0506	428.902	427.632	452.403	84	64	10	http://metlin.scripps.edu/metabo_list.php?mass_min=51.85&mass_max=52.15	45665.9	76677.9	61696.3	37221.1	70499.6	64822.3	43867.5	47082.2	51653.6	43003.3	31980.8	29765.1	24192.4	45927.7	25054.8	34851.7	19177.3	31423.5	19133	40977.4	21029.2	40073.9	27912.3	30279.3	25608.8	31775.7	17309.9	35319.8	32339.4	30095.3	30569.3
94	M105T429	1.44986	-5.01935	5.65638e-06	105	104.997	105.093	428.896	428.081	452.403	100	66	14	http://metlin.scripps.edu/metabo_list.php?mass_min=103.85&mass_max=104.15	70606.9	147043	111554	70045.4	107706	120305	88890.6	91141.2	94385.7	102138	81301.2	59453.6	46103.6	83450.3	87925.6	76786.9	44298.2	62252.8	39662.7	80084.9	49114.5	57300.4	38902.5	46107.1	46229.7	52944.3	48437.6	61062.2	65070.6	70189	74189.9
95	M86T429	1.50915	-5.0448	5.65775e-06	86.0995	86	86.1	428.887	427.702	452.127	142	87	17	http://metlin.scripps.edu/metabo_list.php?mass_min=84.95&mass_max=85.25	463042	719555	536651	379974	600548	128536	447973	478493	487258	538410	296340	280951	256028	407420	261736	352070	247020	281451	242853	390645	278884	299686	205381	311644	233030	265886	142697	356642	311899	334964	359473
96	M75T314	1.80144	-4.8594	5.67861e-06	75.099	75.0198	75.1	314.259	310.549	316.423	66	60	6	http://metlin.scripps.edu/metabo_list.php?mass_min=73.95&mass_max=74.25	1.48808e+06	1.18904e+06	2.03739e+06	1.17611e+06	5.14634e+06	2.17111e+06	1.4961e+06	2.36893e+06	815352	1.71139e+06	1.27475e+06	1.0186e+06	508476	978232	379312	933824	280336	701246	372329	555870	858139	621167	508718	411495	797747	396890	371850	516738	783490	928118	1.30126e+06
97	M114T429	1.45388	-5.03561	5.69324e-06	114.1	114.078	114.1	428.723	427.702	430.21	104	87	17	http://metlin.scripps.edu/metabo_list.php?mass_min=112.95&mass_max=113.25	219375	343504	254181	181651	284212	278404	212595	224974	230300	254415	148743	139281	130938	203432	130784	173684	124891	143233	119216	197288	139748	148101	101116	154528	117629	133301	113328	176968	154543	164966	173722
98	M147T429	1.45089	-5.01535	5.77307e-06	147.1	147.1	147.1	429.168	427.962	452.403	163	87	17	http://metlin.scripps.edu/metabo_list.php?mass_min=145.95&mass_max=146.25	7.50594e+06	1.21566e+07	9.04579e+06	6.25043e+06	9.77764e+06	9.80973e+06	7.23398e+06	7.81032e+06	8.05803e+06	8.92331e+06	5.26125e+06	4.9139e+06	4.60547e+06	7.24902e+06	4.63408e+06	6.24168e+06	4.38821e+06	5.0772e+06	4.2924e+06	6.7399e+06	4.88998e+06	5.32526e+06	3.59995e+06	5.52124e+06	4.13257e+06	4.74765e+06	3.94772e+06	6.2842e+06	5.45863e+06	5.93018e+06	6.08038e+06
99	M438T1547	2.45638	-4.97169	5.82949e-06	438.292	438.234	438.323	1546.86	1544.67	1573.35	67	52	8	http://metlin.scripps.edu/metabo_list.php?mass_min=437.14&mass_max=437.44	20761.1	32861.3	18565.1	12020.3	21130.8	17041.1	15924.1	24931.6	18379.6	24401.9	2893.49	3204.22	2062.01	9014.96	6210.13	3685.14	4123.22	5370.52	3133.1	16776.6	5493.34	6397.44	2930.53	3047.97	8086.65	6398.01	2803.35	7092.14	6024.86	6708.31	10656.8
100	M131T1607	3.29924	-4.80409	5.8487e-06	131.029	131	131.098	1606.54	1604.96	1611.49	63	58	5	http://metlin.scripps.edu/metabo_list.php?mass_min=129.88&mass_max=130.18	241849	811219	386906	321679	294262	224059	389791	466600	42645.7	364532	814987	218158	61168.2	376314	18325.5	41666.9	17976.5	175829	47829.4	21178.6	57382.4	94766.7	63971	244669	63727.5	18062.1	20589.4	61120.1	12773.1	244147	58732.8
101	M76T314	1.72495	-4.84488	5.97099e-06	76.0833	76.0097	76.1	314.242	310.549	316.423	63	58	5	http://metlin.scripps.edu/metabo_list.php?mass_min=74.93&mass_max=75.23	121991	94536.9	158015	96218.5	399169	168240	120679	188155	67595.8	134612	100563	83448.9	43921.6	77919.2	33624	76928.5	27579.7	58373.9	33477.4	47971.7	71795	53235.8	44206.5	36092.5	66585.5	36518.6	32309.5	46319	61328.9	77612.4	103142
102	M191T429	1.48834	-5.00185	6.12841e-06	191.1	191.099	191.106	428.784	428.09	430.21	85	70	15	http://metlin.scripps.edu/metabo_list.php?mass_min=189.95&mass_max=190.25	545826	909977	663484	441195	715757	729428	518480	558649	563371	632742	318893	342108	321329	520738	320952	439709	305043	353924	293025	483908	337107	374209	241314	381448	281879	325437	269928	443238	384156	417341	423901
103	M118T429	1.45358	-5.0084	6.14508e-06	118.1	118.006	118.1	428.907	427.702	445.978	161	87	17	http://metlin.scripps.edu/metabo_list.php?mass_min=116.95&mass_max=117.25	1.44221e+06	2.23561e+06	1.74112e+06	1.17229e+06	1.88219e+06	1.88632e+06	1.39268e+06	1.49318e+06	1.49334e+06	1.6376e+06	954927	933491	846751	1.33218e+06	859107	1.15184e+06	812823	931383	789938	1.27941e+06	901273	978612	672811	1.01005e+06	755903	871755	734428	1.19986e+06	1.00486e+06	1.08813e+06	1.15549e+06
104	M204T1606	2.28359	-4.86868	6.41301e-06	204.1	204.1	204.155	1606.05	1581.45	1611.1	107	87	17	http://metlin.scripps.edu/metabo_list.php?mass_min=202.95&mass_max=203.25	1.02038e+07	3.04517e+07	1.73448e+07	1.41761e+07	1.17255e+07	9.23803e+06	1.68104e+07	2.01152e+07	4.19363e+06	1.54179e+07	3.3938e+07	1.00243e+07	4.89603e+06	1.71525e+07	2.3118e+06	3.50097e+06	1.18964e+06	7.6082e+06	2.8441e+06	2.33106e+06	5.14138e+06	6.31422e+06	5.90113e+06	9.61037e+06	4.96877e+06	1.23092e+06	2.43557e+06	6.65922e+06	2.64667e+06	1.07571e+07	7.18098e+06
105	M88T429	1.57514	-5.04138	6.427e-06	87.6064	87.5624	87.7	428.59	426.007	429.674	102	85	17	http://metlin.scripps.edu/metabo_list.php?mass_min=86.46&mass_max=86.76	234781	495855	394631	262632	416246	447158	292888	326323	336146	394682	190393	166628	174476	297887	210884	254399	26226.2	221866	191106	220189	205355	213725	134353	223643	177185	38663.7	143728	257081	201089	227560	240720
106	M228T1546	2.0908	-4.95194	6.47733e-06	228.2	228.1	228.2	1546.08	1539.87	1552.33	108	87	17	http://metlin.scripps.edu/metabo_list.php?mass_min=227.05&mass_max=227.35	831408	1.26472e+06	691983	487145	856281	708462	643871	1.01162e+06	716039	960607	172903	158794	146683	365355	287337	256159	270435	270826	200300	654484	304229	334477	209888	163954	325632	340955	183945	317226	298816	376673	458995
107	M89T1606	2.28184	-4.77861	6.50766e-06	89.0815	89.0323	89.1	1606.21	1604.57	1611.49	56	51	5	http://metlin.scripps.edu/metabo_list.php?mass_min=87.93&mass_max=88.23	93948.9	317310	153151	129198	138795	94762.4	190068	183627	47389.3	149100	286147	92022.7	50233	170474	32168.5	45474	25680.7	74595.6	51879.6	31591.9	56379.5	65127.6	59956.1	153422	45456.4	21633.3	31940.5	95842.3	31705.9	117406	68589.3
108	M113T1607	2.60741	-4.76189	6.56529e-06	113.032	113.001	113.092	1606.59	1604.96	1611.49	56	52	4	http://metlin.scripps.edu/metabo_list.php?mass_min=111.88&mass_max=112.18	43182.2	158079	76370.5	64505.7	51329.4	40279.2	76827.3	93342.8	16977.4	70219.2	158768	42458.7	21211.2	74780.8	11428.7	16984.9	6683.91	31832	15081.9	9392.86	22193.7	26391.2	26182.5	48680.4	18844.7	5978.86	9749.24	29716.2	12639.7	49315.3	28011.2
109	M391T1546	2.21263	-4.93626	6.64096e-06	391.3	391.181	391.305	1546.26	1539.4	1552.33	108	85	17	http://metlin.scripps.edu/metabo_list.php?mass_min=390.15&mass_max=390.45	216385	335881	181525	124893	231131	183407	166378	266441	191239	254507	40894.1	34569.6	33552.9	92706.8	68264.9	63254.9	65238.5	63881.3	46952.4	173037	74404.8	81788.2	49492.5	38080.6	80913.5	81927.3	42934.5	76141	71326.5	95892.6	114675
110	M190T429	1.49012	-4.97203	6.67172e-06	190.1	190.1	190.1	428.785	427.962	430.21	104	87	17	http://metlin.scripps.edu/metabo_list.php?mass_min=188.95&mass_max=189.25	2.64113e+06	4.26677e+06	3.22417e+06	2.07385e+06	3.49198e+06	3.53139e+06	2.52942e+06	2.76423e+06	2.7404e+06	3.07442e+06	1.71998e+06	1.646e+06	1.54054e+06	2.5276e+06	1.50072e+06	2.14467e+06	1.47143e+06	1.71202e+06	1.37744e+06	2.35042e+06	1.63675e+06	1.79967e+06	1.17774e+06	1.87114e+06	1.36657e+06	1.56896e+06	1.30304e+06	2.15641e+06	1.85794e+06	2.0193e+06	2.08549e+06
111	M117T429	1.44833	-4.98368	6.76752e-06	117.1	117.037	117.1	428.775	427.702	445.978	120	87	17	http://metlin.scripps.edu/metabo_list.php?mass_min=115.95&mass_max=116.25	4.27824e+06	6.60316e+06	5.14731e+06	3.49542e+06	5.57793e+06	5.53825e+06	4.11727e+06	4.43928e+06	4.43507e+06	4.87451e+06	2.8338e+06	2.76243e+06	2.53241e+06	3.9457e+06	2.55339e+06	3.42262e+06	2.42031e+06	2.7746e+06	2.35859e+06	3.77687e+06	2.68588e+06	2.91119e+06	2.0026e+06	3.02624e+06	2.25413e+06	2.59176e+06	2.16601e+06	3.5511e+06	2.99281e+06	3.22069e+06	3.44346e+06
112	M218T429	1.49338	-4.96053	6.9141e-06	218.1	218.1	218.105	428.881	427.962	430.21	94	82	12	http://metlin.scripps.edu/metabo_list.php?mass_min=216.95&mass_max=217.25	1.02287e+06	1.68779e+06	1.24344e+06	788023	1.34071e+06	1.36646e+06	964920	1.05095e+06	1.04094e+06	1.18189e+06	670213	644781	609123	979126	585475	820845	571996	674600	535404	939549	637752	678220	461615	711583	496390	574092	491430	846265	706875	798873	779586
113	M272T1546	2.0862	-4.92473	6.98792e-06	272.191	272.147	272.2	1546.08	1544.34	1552.33	102	85	17	http://metlin.scripps.edu/metabo_list.php?mass_min=271.04&mass_max=271.34	234685	364380	194973	135867	239003	192322	175386	289250	202375	278668	45807.4	44299	41629.4	101342	82740.4	71154.9	76587	74727.8	57486.4	187193	84053	91498.6	61815.1	43608.9	89650.6	95371.8	53856.2	90816.8	82308.3	106736	127050
114	M101T1607	3.00503	-4.7547	7.08262e-06	101.021	101	101.092	1606.53	1604.96	1611.49	59	54	5	http://metlin.scripps.edu/metabo_list.php?mass_min=99.87&mass_max=100.17	95641.2	375079	185856	159170	100457	60057.8	191003	223893	8041.6	175535	364386	106177	42576.8	177554	16586.6	26471.4	17619.7	78152.3	23998.9	19163.5	25258.2	36486.7	37962.8	118447	9463.46	9636.56	17533.7	49137.8	18501.4	117353	40487.5
115	M430T1419	3.24333	-4.82212	7.29949e-06	430.264	430.195	430.3	1418.71	1417.38	1420.27	68	60	8	http://metlin.scripps.edu/metabo_list.php?mass_min=429.11&mass_max=429.41	73726	164239	47347	86083.7	66327.3	53314.9	30501.7	117608	50042.1	93298.7	6548.02	10260	7421.69	23122	9031.09	5084.83	16069.8	18263.6	10993.2	37852.9	48601.2	10399	3521.13	4059.11	35539.5	5039.37	3793.97	9612.28	13457.7	8017.03	16085.2
116	M222T1606	2.66083	-4.73455	7.39602e-06	222.099	222.069	222.127	1606.44	1585.06	1611.1	81	64	5	http://metlin.scripps.edu/metabo_list.php?mass_min=220.95&mass_max=221.25	29012.3	111153	50223.4	38586	29320.8	27032.9	50576	60010.9	8100.35	45225	120871	28242.2	22094.8	52403.7	5645.33	11694.7	3441.24	21734.7	25994.6	3917.82	9941.58	17098.8	13297.3	28383.8	14638.5	2186.68	26529.9	40665.2	6732.87	26762.8	18208.5
117	M70T429	1.51738	-5.04569	7.46155e-06	70.0492	69.9993	70.0927	428.79	427.702	446.125	122	87	16	http://metlin.scripps.edu/metabo_list.php?mass_min=68.9&mass_max=69.2	178016	269075	210537	144764	227963	228107	170335	184258	182363	202510	112639	104182	97950.4	151522	100930	131534	96586.2	109244	94527.1	148426	108411	116451	33818.2	121061	89877.2	104180	88112.9	142954	118937	127129	137167
118	M129T1606	2.51623	-4.72663	7.50611e-06	129.1	129.011	129.1	1606.09	1604.21	1611.49	90	77	13	http://metlin.scripps.edu/metabo_list.php?mass_min=127.95&mass_max=128.25	593031	1.99239e+06	942870	789953	748016	556923	987778	1.13927e+06	248176	888014	2.01287e+06	540973	277492	933902	130483	222639	83738.2	439009	186489	128321	338189	392791	332834	617150	293872	77404.9	136755	479706	143250	607989	450283
119	M428T1419	3.09296	-4.80706	7.5387e-06	428.28	428.222	428.3	1419.14	1417.76	1421.09	89	75	14	http://metlin.scripps.edu/metabo_list.php?mass_min=427.13&mass_max=427.43	346468	765490	222924	405389	314467	253703	138934	556102	236316	440804	31945.5	47553.1	47971.6	105030	41436.4	38591.4	74228.7	85703.2	49740.6	184616	233794	47079.6	26655.1	26019.5	167832	32687	26324.5	38098.9	56463.5	41503.6	77232.7
120	M103T429	1.44091	-4.95756	7.54047e-06	103.002	103	103.1	429.322	427.702	473.513	188	87	17	http://metlin.scripps.edu/metabo_list.php?mass_min=101.85&mass_max=102.15	875579	1.34308e+06	1.01031e+06	712952	1.13086e+06	1.0824e+06	849848	898760	908316	993566	586608	564936	515975	797895	526593	697414	494777	563325	481705	774586	548211	599281	410222	619776	468260	535245	447385	699509	615737	661222	698794
121	M213T1546	2.02225	-4.93067	7.71628e-06	213.148	213.108	213.194	1546.29	1544.54	1552.33	89	77	12	http://metlin.scripps.edu/metabo_list.php?mass_min=212&mass_max=212.3	174666	261013	152821	109391	188625	149523	137902	206853	149361	201249	36452.6	33949	30581.4	76283.5	62253.9	55428.3	57571.3	57624.5	42745.3	139487	66784.6	73015	49205.7	40274.9	67990.8	71968.4	41770.2	72553.2	64458.8	82492.1	96499.6
122	M124T1546	2.04743	-4.97495	7.90516e-06	124.072	124.035	124.1	1546.47	1544.68	1551.94	71	64	7	http://metlin.scripps.edu/metabo_list.php?mass_min=122.92&mass_max=123.22	50271.9	72721.3	42605.3	31737.3	52398.6	43147.1	40813.2	59921.2	42680.7	57171.3	11471.9	10535.2	8466.65	23057.3	17613.8	17476.1	19537.3	19020.3	12354.1	39902	18578.3	20719	15482.6	8809.11	18155.6	22310.6	9933.82	21477.7	15796.8	24575.4	28473.3
123	M429T1419	3.08908	-4.79044	8.03435e-06	429.273	429.2	429.3	1419.02	1417.76	1423.46	83	69	13	http://metlin.scripps.edu/metabo_list.php?mass_min=428.12&mass_max=428.42	137231	309347	88858.3	160137	128033	104583	57837.8	221750	93166.6	175858	13529.1	19180.9	18777.6	42577	15564.9	14739	28885.4	33135.3	20454.3	72435	92620.4	17242.6	10017.2	9752.15	66626.9	13536.3	10762.7	14871	22976.4	16835.8	30623.2
124	M94T429	1.41795	-4.94725	8.05529e-06	94.0051	93.9997	94.0366	428.658	427.702	430.21	104	87	17	http://metlin.scripps.edu/metabo_list.php?mass_min=92.86&mass_max=93.16	449179	676968	528210	374316	582936	571895	432301	461497	468458	502886	303094	292837	269611	407278	273419	361153	256080	292408	249448	391756	287928	309223	214239	323100	246188	278659	245916	376652	314823	335945	363402
125	M107T328	1.60813	4.97386	8.08106e-06	107.006	106.999	107.098	327.944	326.883	329.648	101	84	17	http://metlin.scripps.edu/metabo_list.php?mass_min=105.86&mass_max=106.16	55939.2	72556.8	69769.5	67408.3	360661	55933.4	55843.8	63030.5	63024	326513	757896	662486	603082	673974	562423	725230	861197	560229	647184	801082	697916	643648	896171	683327	766401	824142	766152	679658	609574	813972	703734
126	M207T1607	2.89183	-4.69695	8.30416e-06	207.1	207.097	207.103	1606.53	1585.4	1611.1	71	65	6	http://metlin.scripps.edu/metabo_list.php?mass_min=205.95&mass_max=206.25	208394	805987	360475	288615	233847	185128	344742	425848	70017.7	314834	830556	200124	94896.5	360362	44384.3	68940.5	24458.3	150946	57920.4	40286.7	95385.1	112670	107726	198352	85219.2	25586.5	45735.9	127182	48188.5	214702	121426
127	M149T429	1.45013	-4.922	8.66254e-06	149.1	149.077	149.1	428.907	427.702	452.403	149	87	17	http://metlin.scripps.edu/metabo_list.php?mass_min=147.95&mass_max=148.25	638226	1.00842e+06	749759	515957	835833	814837	617201	661659	663340	730616	425315	401433	377130	599848	381588	517796	362439	414515	350147	573035	398121	439360	293785	452298	338487	391592	323390	536550	447335	485664	516721
128	M241T1397	1.68753	-4.73433	9.06944e-06	241.2	241.163	241.2	1397.4	1396.37	1398.45	72	62	10	http://metlin.scripps.edu/metabo_list.php?mass_min=240.05&mass_max=240.35	133796	197156	118586	55016.6	61479.9	113771	91101.2	191059	116283	134845	38418.9	20332.5	34812.3	30886.2	38981.6	59352.5	33701.2	44580.4	64077.1	92594.7	71956.4	49319.6	54406.9	31347	30084.4	64834.7	56882.9	33894.7	52680	66816.7	52538.6
129	M208T1607	2.93081	-4.66793	9.30503e-06	208.1	208.093	208.104	1606.64	1604.96	1611.1	54	50	4	http://metlin.scripps.edu/metabo_list.php?mass_min=206.95&mass_max=207.25	35979	155345	67343.7	56304.6	47735.2	33851.6	69660.4	88030.9	14074.3	62365.4	164791	38694	17915.9	72348.8	8375.5	13321.1	4919.77	28225.6	11113.6	7250.7	17438.3	22353.7	21446.3	36934.9	16438.1	5391.35	8802.92	24006.1	8804.67	39863.9	22097.4
130	M260T1546	2.65039	-5.08528	9.54943e-06	260.146	260.099	260.2	1546.2	1538.91	1569.85	77	62	5	http://metlin.scripps.edu/metabo_list.php?mass_min=259&mass_max=259.3	101439	154719	88249.9	62724	105096	89838.4	79031.2	124220	92227.6	124523	61783.2	7505.23	8277.71	16627.3	13065.4	12114.7	14056.3	25690.7	4179.36	82988.5	17011.7	39760.5	10433.1	76612.8	11407	19370.2	8865.98	70000.8	11842.4	20212.4	55279.3
131	M189T1606	2.71295	-4.66126	9.6235e-06	189.1	189.098	189.101	1606.38	1585.79	1611.49	78	69	8	http://metlin.scripps.edu/metabo_list.php?mass_min=187.95&mass_max=188.25	502002	1.82648e+06	833999	686181	620184	480727	824645	1.01168e+06	200650	757630	1.85167e+06	468869	239934	851303	116243	168843	70534.3	397051	146829	96274.9	226804	326222	268172	515279	229602	54942.5	104013	390863	107020	520382	361679
132	M191T1606	2.67605	-4.6658	9.63856e-06	191.1	191.1	191.113	1606.13	1604.6	1611.1	104	87	17	http://metlin.scripps.edu/metabo_list.php?mass_min=189.95&mass_max=190.25	4.63222e+06	1.67005e+07	8.04053e+06	6.38152e+06	5.26718e+06	4.14324e+06	7.73615e+06	9.43872e+06	1.83602e+06	7.07008e+06	1.8432e+07	4.56142e+06	2.21539e+06	7.94822e+06	1.01663e+06	1.56142e+06	497721	3.43171e+06	1.21644e+06	985168	2.30209e+06	2.8115e+06	2.66071e+06	4.2349e+06	2.24981e+06	528400	1.07323e+06	2.93565e+06	1.15895e+06	4.86495e+06	3.22129e+06
133	M438T1607	3.42878	-4.66426	9.73583e-06	438.216	438.178	438.265	1606.56	1585.4	1610.71	73	64	8	http://metlin.scripps.edu/metabo_list.php?mass_min=437.07&mass_max=437.37	8874.61	43212	17454.2	13306.5	9525.53	7539.83	16375.1	21252.6	1419.15	13785.3	46152.2	8187.14	3441.68	19532.2	1016.45	1898.46	702.381	6332.24	893.834	837.007	2565.53	4593.16	3809.55	8336.58	2635.76	596.967	759.367	6627.04	775.286	8522.68	5040.15
134	M156T1546	2.00763	-4.86313	9.99713e-06	156.117	156.1	156.2	1545.79	1514.94	1551.94	118	85	17	http://metlin.scripps.edu/metabo_list.php?mass_min=154.97&mass_max=155.27	5.14312e+06	7.6885e+06	4.49608e+06	3.26878e+06	5.43368e+06	4.47272e+06	4.10173e+06	6.13691e+06	4.45297e+06	5.89726e+06	1.12973e+06	1.05563e+06	1.0011e+06	2.37434e+06	1.86778e+06	1.67898e+06	1.75555e+06	1.75688e+06	1.34153e+06	4.11647e+06	2.0096e+06	2.14251e+06	1.38292e+06	1.10445e+06	2.1753e+06	2.18544e+06	1.23401e+06	2.11812e+06	1.92934e+06	2.41103e+06	2.90205e+06
135	M437T1605	2.9301	-4.64769	1.00304e-05	437.227	437.194	437.3	1605.34	1571.08	1610.71	175	87	17	http://metlin.scripps.edu/metabo_list.php?mass_min=436.08&mass_max=436.38	30793.6	161933	65334.1	48640.7	36033.5	27056.8	62732.2	80509.8	11055.4	54074.7	171131	32722.9	14083.8	70268.1	11187.4	8695.95	15814.5	22817.6	7382.83	15804.2	13617.7	18005.1	16285.8	30173.3	14687.7	16191.8	14643	19688.2	15065.3	35495.6	21174.2
136	M133T1607	2.79297	-4.6559	1.00744e-05	133.004	133	133.1	1606.53	1604.91	1611.49	64	59	5	http://metlin.scripps.edu/metabo_list.php?mass_min=131.85&mass_max=132.15	490904	1.68249e+06	789934	659779	582526	412419	788295	952049	55689.7	734322	1.71218e+06	444544	205752	767402	85170.9	107922	52979.4	357607	133390	68694.3	202954	256820	234114	493836	192274	25916.7	102015	264813	67217.8	500689	279669
137	M146T1546	1.97034	-4.86932	1.01706e-05	146.1	146.099	146.2	1546.26	1544.54	1565.56	93	77	13	http://metlin.scripps.edu/metabo_list.php?mass_min=144.95&mass_max=145.25	613434	903665	543492	401189	654656	543913	502957	732288	548450	719654	152250	141016	131224	291073	231366	214464	223116	223108	169981	492189	250536	264944	181151	140278	269510	271482	163642	263160	243843	308112	351562
138	M200T1546	2.02183	-4.8487	1.04184e-05	200.104	200.1	200.2	1545.63	1493.28	1552.33	128	87	17	http://metlin.scripps.edu/metabo_list.php?mass_min=198.95&mass_max=199.25	1.36e+06	2.07685e+06	1.18588e+06	848111	1.44304e+06	1.17339e+06	1.07014e+06	1.62963e+06	1.17239e+06	1.55885e+06	294916	278913	254747	604487	484746	437540	457470	460746	342706	1.10018e+06	522188	563775	363130	279833	551515	574543	317995	540574	500354	626691	763531
139	M215T1607	2.76337	-4.63599	1.07583e-05	215.1	215.081	215.12	1606.65	1604.73	1611.49	54	49	5	http://metlin.scripps.edu/metabo_list.php?mass_min=213.95&mass_max=214.25	31315.6	134736	59918.6	50170.2	41884.8	31074.9	65891.1	74572.2	14972.6	58510.9	139383	34881.4	18417.1	56424.6	8343.32	13896.3	5283.84	26437.4	11730.5	7919.59	15776.6	18282	17979	43584.1	15581.1	4629.21	5660.22	25225.1	8400.36	37663.8	21930.8
140	M103T1606	2.01401	-4.62684	1.09219e-05	103.1	103.007	103.1	1606.47	1584.25	1614.67	190	87	16	http://metlin.scripps.edu/metabo_list.php?mass_min=101.95&mass_max=102.25	467331	1.52875e+06	738083	605411	643723	474468	774918	871671	428903	678889	1.46692e+06	423880	317836	731502	378841	344074	339019	365953	441711	521012	386892	346565	272189	549663	340249	259158	258856	518456	278720	508165	368087
141	M212T1546	2.05566	-4.8497	1.12464e-05	212.135	212.1	212.184	1546.08	1544.34	1552.33	98	83	15	http://metlin.scripps.edu/metabo_list.php?mass_min=210.99&mass_max=211.29	117692	175849	100222	72709	119168	100498	94370.6	139675	101090	136967	25512.7	23255.6	21971.4	53332	41293.2	38580.1	40166.6	37490.4	30273.8	93713.9	45695	44164.7	30351.4	24783.7	46948.5	49367.4	27155.9	46483.2	43802.7	54295.4	65637.7
142	M320T1546	2.43494	-4.66823	1.12738e-05	320.3	320.3	320.3	1545.77	1544.1	1553.11	84	72	12	http://metlin.scripps.edu/metabo_list.php?mass_min=319.15&mass_max=319.45	57747.7	231055	101759	135279	38673.7	128321	51983.9	182216	247803	433070	38928	33041.3	51079.2	89074.1	115235	94492.4	101346	88930.6	65540	103350	111046	71581.8	83563.7	39825.3	120323	120891	50912.5	20377.4	107175	45096.6	110016
143	M112T1546	1.95443	-4.83729	1.14318e-05	112.099	112	112.1	1545.88	1535.43	1551.94	114	86	17	http://metlin.scripps.edu/metabo_list.php?mass_min=110.95&mass_max=111.25	424326	611025	373909	275147	446665	372428	347942	498973	380755	483636	100351	92180.5	88145.6	197258	156718	148351	149539	149736	116489	336720	172518	184873	121298	95391.1	186414	190077	107890	180825	165801	207433	245531
144	M317T1606	3.08544	-4.61325	1.15062e-05	317.199	317.162	317.2	1606.48	1604.6	1611.1	78	70	8	http://metlin.scripps.edu/metabo_list.php?mass_min=316.05&mass_max=316.35	95490.4	417156	168543	134981	108445	85121.5	162371	211865	32749.9	152228	445757	93497.1	44687.1	179003	20307.6	28544.1	10433.6	70222.1	22182.9	17084.9	42867.3	56600	51294	86000.6	39584.5	9386.41	18167.1	57278.1	19846.1	102054	64013.1
145	M216T1546	2.25765	-4.84315	1.15887e-05	216.119	216.1	216.2	1546.29	1539.44	1552.33	83	68	11	http://metlin.scripps.edu/metabo_list.php?mass_min=214.97&mass_max=215.27	314996	482618	272127	190018	330907	276269	245854	371117	277515	369676	62144.6	27772.5	23018.6	148240	108323	101366	105572	105780	57268.5	248227	117347	129039	81917.4	20526.2	129292	127809	39436.1	101773	114802	147478	172479
146	M392T1546	2.51064	-4.84528	1.16183e-05	392.296	392.196	392.305	1546.3	1516.59	1552.33	81	69	10	http://metlin.scripps.edu/metabo_list.php?mass_min=391.15&mass_max=391.45	86668.5	135569	73370.1	49267.8	91232.2	74745.1	67127.7	106538	75782.6	106130	13801.6	13637.1	1193.78	37326.2	27837.7	23527.6	25113.8	25350.9	3779.41	69733.4	22115.4	31640.7	19467.8	880.234	30450.8	35084.8	4150.31	31494.3	29062.8	37442.1	45402.4
147	M128T1545	1.96233	-4.82766	1.19695e-05	128.1	128	128.2	1545.12	1509.66	1551.94	166	87	17	http://metlin.scripps.edu/metabo_list.php?mass_min=126.95&mass_max=127.25	3.2123e+06	4.68688e+06	2.82869e+06	2.08235e+06	3.37587e+06	2.81997e+06	2.58616e+06	3.79264e+06	2.89666e+06	3.78755e+06	729867	688794	655504	1.50553e+06	1.20309e+06	1.12452e+06	1.15403e+06	1.12618e+06	874894	2.55453e+06	1.29885e+06	1.3824e+06	908415	705621	1.38929e+06	1.39781e+06	803875	1.3597e+06	1.23512e+06	1.58356e+06	1.84924e+06
148	M184T1546	2.00043	-4.83415	1.20762e-05	184.101	184	184.124	1546.29	1518.39	1552.33	90	77	12	http://metlin.scripps.edu/metabo_list.php?mass_min=182.95&mass_max=183.25	102442	148466	87944	62316.9	105308	86703.8	84045.7	120602	90364.4	117401	24222.7	22256.2	17988.8	44919.6	36946.8	34097.3	35039.6	36314.1	27708.5	79987.2	41018.9	41369.7	30456.2	22315.4	43135.1	45924	24959.3	42499.8	39911.7	48917.9	59721.4
149	M435T1605	2.90414	-4.5997	1.2188e-05	435.207	435.197	435.268	1605.38	1583.23	1610.71	173	87	17	http://metlin.scripps.edu/metabo_list.php?mass_min=434.06&mass_max=434.36	148550	745495	298408	222420	169898	126678	281911	367167	40112.5	252510	784616	155266	63710.9	317387	58737.4	43839.9	86087.5	105569	21021.4	88246.1	63970.3	81257.7	78164.7	140563	64744	95752.2	80845.9	85344.4	29148.7	161811	97859.5
150	M379T1605	2.27687	-4.59181	1.24994e-05	379.198	379.158	379.236	1604.96	1584.25	1610.71	134	84	13	http://metlin.scripps.edu/metabo_list.php?mass_min=378.05&mass_max=378.35	23241.2	95899.9	42483.4	32969.8	28777.1	22785.6	39657.1	47944.4	17627.5	36679.6	103874	21012.7	16335.5	45685.9	15112.2	12921.8	20676.5	19571	17205.8	20944.6	16611.8	15921	11977.5	30007.6	12055.9	23356.8	16542	21874	20347.6	27534.9	19516.7
151	M347T1606	3.18579	-4.59159	1.25387e-05	347.197	347.1	347.207	1606.43	1586.48	1611.1	91	77	13	http://metlin.scripps.edu/metabo_list.php?mass_min=346.05&mass_max=346.35	41263	192146	75002.2	60172.8	45148.9	35155.2	74881	95334.5	12739.1	66006.1	211130	42074.3	18521.3	81868.6	7824.27	13140.3	3471.62	29540.2	9079.43	5913.92	17973.7	23177.6	22256.3	37718.6	18325.3	3430.04	8837.45	25174.7	8044.92	44300.2	28453.7
152	M436T1606	2.96737	-4.58256	1.30138e-05	436.219	436.179	436.284	1606.04	1584	1610.71	135	81	16	http://metlin.scripps.edu/metabo_list.php?mass_min=435.07&mass_max=435.37	58234.3	293440	115759	88672.4	66631.7	50463.1	112611	146533	11184.4	98194.7	310664	59484.6	25958.2	123295	20423.8	21431.5	30848	41181.7	25737.6	31528.1	24510.2	31934	30506.4	52514.9	16104.6	33290.9	28615.8	32194.1	29192.6	62862.5	37940.5
153	M82T1546	2.47908	-4.74702	1.30422e-05	82.1	82	82.1066	1545.99	1537.1	1581.75	105	75	10	http://metlin.scripps.edu/metabo_list.php?mass_min=80.95&mass_max=81.25	136057	362154	123938	92865.3	228356	120445	115679	152066	123425	154820	42366.2	36546.2	1224.43	71819.8	61570.7	55410.5	55928.9	55640.3	44637.7	112526	63369.7	66425.6	46742.4	2003.31	66226.2	73019.7	1527.26	70533.2	64932.7	77633.3	91287.9
154	M393T1607	3.37722	-4.582	1.31585e-05	393.2	393.198	393.3	1606.88	1584.89	1611.1	58	50	5	http://metlin.scripps.edu/metabo_list.php?mass_min=392.05&mass_max=392.35	33306.3	178920	69863.2	53083.5	38314.6	28086.6	69285.1	85371.5	6972.35	59929	191101	37485.2	15077.6	75596.2	4751.04	9993.48	3866.69	25735.8	6463.46	3438.7	15010.6	18957.2	15048	33552.4	14340.6	13562.2	5234.13	15493.5	4877.05	36323.8	13695.7
155	M205T1606	2.62379	-4.57871	1.31841e-05	205.1	205.1	205.108	1605.95	1584.5	1611.1	125	82	17	http://metlin.scripps.edu/metabo_list.php?mass_min=203.95&mass_max=204.25	2.1439e+06	8.17984e+06	3.78796e+06	3.02878e+06	2.48264e+06	1.93267e+06	3.64938e+06	4.48969e+06	866834	3.32031e+06	8.83506e+06	2.10645e+06	1.0185e+06	3.77436e+06	447113	717431	791888	1.58171e+06	548079	801386	1.06784e+06	1.31162e+06	1.22193e+06	2.03709e+06	1.03515e+06	840603	751776	1.43092e+06	746779	2.26775e+06	1.50374e+06
156	M66T429	1.39041	-4.82169	1.31851e-05	66.0918	66	66.1007	429.407	427.702	452.403	196	87	17	http://metlin.scripps.edu/metabo_list.php?mass_min=64.94&mass_max=65.24	326646	477822	385041	275576	417863	412304	317318	336199	337577	368444	219684	214885	199499	296510	207979	258491	190940	214761	188000	288710	223527	237152	165349	237455	181311	207415	185349	276787	235365	252482	272383
157	M206T1606	2.84116	-4.57953	1.31893e-05	206.1	206.1	206.2	1606.01	1584.18	1611.1	107	82	16	http://metlin.scripps.edu/metabo_list.php?mass_min=204.95&mass_max=205.25	932092	3.75734e+06	1.66491e+06	1.31639e+06	1.07794e+06	835822	1.61386e+06	1.97803e+06	375720	1.45659e+06	3.94909e+06	920544	443861	1.66252e+06	204052	312975	94446.7	692740	253621	152675	457818	571825	528347	886433	451256	167276	217296	603748	234232	986569	660202
158	M176T1546	1.98107	-4.78639	1.3209e-05	176.1	176	176.2	1545.63	1513.13	1560.63	122	86	17	http://metlin.scripps.edu/metabo_list.php?mass_min=174.95&mass_max=175.25	1.26227e+06	1.91394e+06	1.10094e+06	793783	1.33086e+06	1.08445e+06	1.00666e+06	1.49866e+06	1.11892e+06	1.44732e+06	281128	267101	250796	583700	465324	428696	433606	433614	332074	1.02041e+06	501125	526714	347994	268777	543180	539150	304934	524152	473415	614786	717716
159	M69T2091	1.41142	4.89448	1.33746e-05	69.0989	69.0404	69.1052	2091.33	2090.11	2114.76	76	47	15	http://metlin.scripps.edu/metabo_list.php?mass_min=67.95&mass_max=68.25	21249.2	19505.4	11032.7	62693.7	32065.5	23480.9	28836.2	31462.2	26232.4	40417.1	72833.4	57289.2	67852.7	64772.4	58887	91905	90800	58838.7	70713.5	84332.1	53065.9	84110.1	87146	62666.6	86694.6	85081.6	86718.3	68556.8	64328.7	84481.9	97119.3
160	M155T1545	3.30201	-4.61899	1.33955e-05	155.1	155	155.2	1545.14	1515.34	1552.51	125	72	9	http://metlin.scripps.edu/metabo_list.php?mass_min=153.95&mass_max=154.25	442997	1.82256e+06	365757	269632	1.016e+06	308544	924871	373994	393084	404345	265641	0	143138	677369	230566	205881	226293	213897	168818	385425	233335	0	154296	0	253321	255303	165782	0	227790	104504	484168
161	M334T1620	2.0314	-4.61289	1.36838e-05	334.197	334.174	334.204	1620.49	1608.47	1634.32	62	54	6	http://metlin.scripps.edu/metabo_list.php?mass_min=333.05&mass_max=333.35	61658.3	157231	41625.7	48932.4	74086.2	58848.9	44901.4	33525.5	57190	48102.7	34863.4	35339.2	13535.3	24664.2	21056.4	17834.3	15887.9	24428.1	24645.5	40301.3	37722.8	25197.7	22444.6	38971.1	19563.8	21919.4	27252.1	42580.2	27154.5	37685.2	40215.1
162	M217T1606	2.27821	-4.56909	1.3851e-05	217.1	217.1	217.123	1605.78	1603.51	1611.1	104	87	17	http://metlin.scripps.edu/metabo_list.php?mass_min=215.95&mass_max=216.25	2.60201e+06	9.03991e+06	3.98904e+06	3.3331e+06	3.75607e+06	2.77417e+06	4.58682e+06	4.72323e+06	1.52366e+06	3.67544e+06	9.29985e+06	2.4901e+06	1.31135e+06	4.43148e+06	976149	1.2043e+06	681168	2.14609e+06	1.37062e+06	1.26926e+06	1.7598e+06	2.07104e+06	1.454e+06	3.56832e+06	1.44169e+06	635429	944815	2.88309e+06	1.02245e+06	2.86308e+06	2.20359e+06
163	M218T1607	2.75843	-4.55309	1.48161e-05	218.1	218.1	218.109	1606.61	1604.73	1611.1	54	50	4	http://metlin.scripps.edu/metabo_list.php?mass_min=216.95&mass_max=217.25	560557	2.34056e+06	1.06319e+06	843534	715496	548882	1.12413e+06	1.24992e+06	217463	772209	2.50716e+06	620377	284041	1.14735e+06	154175	210952	85977.3	538126	184089	114834	277122	371358	341276	864756	271527	80042.7	135237	416050	137009	618082	356281
164	M193T1508	2.10828	-4.73134	1.64236e-05	193.1	193.1	193.104	1508.01	1506.31	1523.57	110	80	11	http://metlin.scripps.edu/metabo_list.php?mass_min=191.95&mass_max=192.25	167269	433041	318132	271024	217917	182936	378273	391107	191448	267727	616881	197381	87334.8	320140	132937	133289	117072	144917	151000	136949	138204	96165.4	119827	99917.3	90685.9	20322.8	134200	67679.3	41860.5	188938	104344
165	M192T1606	2.8301	-4.51979	1.6668e-05	192.1	192.098	192.104	1606.13	1604.6	1611.49	104	87	17	http://metlin.scripps.edu/metabo_list.php?mass_min=190.95&mass_max=191.25	841081	3.22191e+06	1.48546e+06	1.19067e+06	964836	748021	1.41689e+06	1.76657e+06	333827	1.30788e+06	3.58049e+06	836453	404172	1.47541e+06	180370	282952	92666.8	625133	223300	178702	419626	513409	483801	774715	407856	99684.3	197328	534047	212502	890047	588518
166	M174T1546	1.9455	-4.73781	1.68118e-05	174.1	174.1	174.2	1545.99	1527.5	1551.94	108	87	17	http://metlin.scripps.edu/metabo_list.php?mass_min=172.95&mass_max=173.25	1.46226e+07	2.15842e+07	1.28776e+07	9.39859e+06	1.53957e+07	1.27031e+07	1.17333e+07	1.72978e+07	1.31114e+07	1.66573e+07	3.35332e+06	3.15879e+06	2.97691e+06	6.94802e+06	5.50833e+06	4.95358e+06	5.1776e+06	5.20596e+06	3.98908e+06	1.18855e+07	5.88008e+06	6.26868e+06	4.15264e+06	3.2825e+06	6.42333e+06	6.43978e+06	3.65253e+06	6.19807e+06	5.68362e+06	7.25321e+06	8.44409e+06
167	M169T1606	2.10528	-4.52402	1.68468e-05	169.1	169	169.1	1605.59	1603.12	1642.92	111	87	17	http://metlin.scripps.edu/metabo_list.php?mass_min=167.95&mass_max=168.25	115087	364377	156027	135095	173993	125205	203580	192572	72782.7	158152	353711	101613	56079.6	182487	47795	56177	36245	93813.3	66767.8	63727.9	84159.1	94371.4	62360.7	165313	64799	32269.4	45756.6	137494	47655.5	130758	101346
168	M231T1606	2.87867	-4.51218	1.71903e-05	231.1	231.094	231.104	1606.42	1604.6	1611.49	90	77	13	http://metlin.scripps.edu/metabo_list.php?mass_min=229.95&mass_max=230.25	227852	913307	408297	323433	266016	209704	395011	484334	94519.2	358115	999542	224532	109306	413576	49171.8	79910.6	24969.6	173291	61620.6	39293	115479	139894	130771	221577	112162	21752.3	48054.7	162617	49324.5	242590	161240
169	M193T1606	2.82311	-4.51049	1.72554e-05	193.1	193.099	193.102	1606.14	1604.6	1611.1	103	87	16	http://metlin.scripps.edu/metabo_list.php?mass_min=191.95&mass_max=192.25	410925	1.54762e+06	712106	572071	459768	367195	689733	836919	174828	619827	1.71263e+06	400784	192143	707665	87228.1	138876	42633.7	296367	108022	93996	201240	249234	245568	369508	195112	51683.4	96462	255420	105627	432707	291733
170	M198T1546	2.05757	-4.73451	1.74677e-05	198.104	198.072	198.132	1546.36	1544.54	1552.33	73	63	10	http://metlin.scripps.edu/metabo_list.php?mass_min=196.95&mass_max=197.25	68418.5	88867.2	50800.7	41585.1	64979.6	62157.4	59312.3	71525.2	48117.8	67243.6	9485.47	12061.1	8533.77	27335.6	20906.1	20783.8	21801	14806.8	15786	51395.2	23005.4	28394.3	17012	12044.3	25442.1	29730.1	8257.17	25257.2	23304.2	31232.3	35321.3
171	M194T1606	2.748	-4.50763	1.75072e-05	194.1	194.092	194.121	1606.33	1604.6	1611.1	87	75	12	http://metlin.scripps.edu/metabo_list.php?mass_min=192.95&mass_max=193.25	50928.3	188413	86721.8	68297.5	57331.5	45393	89560.9	103730	22879.1	75711.1	206941	49001.7	23788.4	87369.2	11386.5	14777.9	5161.27	37532.9	12557.5	15351.7	23990.8	32301.8	25166.6	46549.2	22967.9	10607.9	9627.85	34016.6	12852.6	54299.7	40497.5
172	M346T1606	2.95988	-4.50588	1.75088e-05	346.19	346.127	346.216	1605.88	1559.68	1611.1	143	85	17	http://metlin.scripps.edu/metabo_list.php?mass_min=345.04&mass_max=345.34	33630.9	160068	66108.1	48990.5	40009.1	31537.8	59618.5	78160.3	14051.2	56412.5	175727	34758.2	15733.6	66906.9	9639.72	9914.01	13120.2	23471	9838.47	12156.6	15963.9	19096	19530.7	32648.9	14167.6	13422.9	11913.9	21484.7	12373.9	36751	22953.6
173	M170T1546	1.95099	-4.70544	1.82708e-05	170.1	170.044	170.115	1546.08	1539.28	1552.33	93	77	12	http://metlin.scripps.edu/metabo_list.php?mass_min=168.95&mass_max=169.25	137026	196372	116648	86225.7	137036	117757	105088	160094	119010	155242	29833.2	29115.3	24394.9	61543.5	48631.8	45225.4	47152.7	46287.2	36307.5	108756	52114.8	56221.2	38613.5	43581	56230.5	59016.9	33685.5	54409.3	51527.6	64175.4	77820
174	M86T1545	1.90295	-4.68229	1.91501e-05	86.0945	86	86.1	1545.19	1513.71	1551.94	158	87	17	http://metlin.scripps.edu/metabo_list.php?mass_min=84.94&mass_max=85.24	1.19072e+06	1.62786e+06	1.01901e+06	769463	1.19397e+06	1.01036e+06	949745	1.39005e+06	1.04436e+06	1.3494e+06	271338	254551	244040	545335	449215	410941	423257	412814	326739	896917	472120	502888	349707	274656	507211	523633	301398	500834	454106	578530	670069
175	M219T1606	2.57155	-4.48345	1.97382e-05	219.1	219.1	219.108	1606.22	1604.41	1611.1	62	57	5	http://metlin.scripps.edu/metabo_list.php?mass_min=217.95&mass_max=218.25	268747	1.10788e+06	480025	400110	366564	272704	556714	571779	126209	444123	1.14934e+06	302268	140257	533673	72680.6	115264	45861	261524	118414	64493.1	145066	195302	166209	432557	135631	42115.8	73239.4	346229	72637.7	305864	180811
176	M166T1547	1.9917	-4.59589	1.99694e-05	166.1	166	166.132	1546.73	1519.17	1565.56	173	75	12	http://metlin.scripps.edu/metabo_list.php?mass_min=164.95&mass_max=165.25	95199.9	120326	79056.7	57835.8	167535	78202.5	70616.4	97665.1	79324.1	100309	29894.1	23050.4	22469.1	80521.4	40293.3	35353.9	37958.4	32473.5	28579.7	78558.7	41943.3	45142.2	27266.5	25355.5	45898.2	47500.8	26001.7	48358.3	42698.5	55757.4	56501.4
177	M292T1333	2.15314	-4.75069	2.01327e-05	292.2	292.164	292.2	1333.04	1318.91	1336.22	184	82	12	http://metlin.scripps.edu/metabo_list.php?mass_min=291.05&mass_max=291.35	1.25444e+06	1.08703e+06	808971	683198	784279	833975	728051	686411	1.41044e+06	924228	763220	655894	720163	720627	831740	856386	865392	1.40106e+06	873608	345147	643222	286077	83181.8	242526	480978	445741	537531	546760	570668	426684	263807
178	M140T1546	1.95058	-4.6661	2.01866e-05	140.1	140	140.11	1545.68	1515.41	1551.94	120	87	17	http://metlin.scripps.edu/metabo_list.php?mass_min=138.95&mass_max=139.25	463711	684721	406114	293472	484447	405603	372906	547505	401472	531186	101040	94660.8	90411.8	214358	170361	153384	158676	159449	120381	365488	181102	194410	129189	99956.3	194398	197132	115582	192010	173939	224787	261770
179	M168T1546	1.91784	-4.65819	2.09538e-05	168.1	168.076	168.119	1546.11	1539.67	1552.33	87	74	12	http://metlin.scripps.edu/metabo_list.php?mass_min=166.95&mass_max=167.25	94733.5	134233	79602.1	58508.6	96206.2	78808.8	73135	110759	80889.8	105506	17203.2	18515.5	18446.5	42442.8	35269.8	31977.9	32717.2	32275.2	22374.7	73174.2	36190.3	40692.9	27122.9	37368.5	37711.6	40459.6	23062.1	37095.8	35361.3	44082.7	52828.6
180	M293T1333	2.11474	-4.72406	2.14133e-05	293.2	293.18	293.2	1333.28	1318.91	1335.85	136	63	9	http://metlin.scripps.edu/metabo_list.php?mass_min=292.05&mass_max=292.35	351062	306844	230683	199408	225682	238714	213433	190169	389989	264928	218169	188839	207783	214050	237043	248759	249254	400097	251223	100939	182352	85978.1	27003.4	67511.5	140729	128341	153049	160656	161730	122532	76997.1
181	M244T1605	2.27519	-4.47575	2.16302e-05	244.112	244.1	244.174	1605.09	1579.69	1611.1	97	61	7	http://metlin.scripps.edu/metabo_list.php?mass_min=242.96&mass_max=243.26	47048.6	221533	92061.6	85040.6	112072	63874.5	129269	117909	26746.8	97772.8	199441	60563.7	31201	117043	20975.7	20795.6	22953.4	61614.8	46395.9	26236.6	37377.5	59049.6	29554.3	103165	30709.6	13575.2	15846	93077.1	21934.6	76109.2	48319.6
182	M271T1605	2.13532	-4.43679	2.33949e-05	271.118	271.1	271.172	1605.4	1603.12	1611.1	104	87	17	http://metlin.scripps.edu/metabo_list.php?mass_min=269.97&mass_max=270.27	87622.3	304074	128121	100008	143275	104845	169397	152090	59805.6	121498	292374	82540.5	47446.3	159975	39977.3	46526.1	32144.9	75224.8	60049.3	59415.9	69541.8	79822.4	46032.9	141883	51726.5	28285.2	37007.6	117474	42574.7	104581	82667.6
183	M332T1605	1.97633	-4.43964	2.44778e-05	332.2	332.193	332.209	1604.73	1602.99	1610.01	102	85	17	http://metlin.scripps.edu/metabo_list.php?mass_min=331.05&mass_max=331.35	102063	323224	121290	114118	161389	117626	176777	157184	76278.5	131231	270942	83738.1	50835.4	184394	50351.3	58899	48207.5	96401.8	80103.9	81015.1	89258.4	87758.6	45488.8	159183	62977.4	35305	44926.6	149185	50068.8	107266	93213.7
184	M98T1546	1.76862	-4.63201	2.49735e-05	98.0701	97.9941	98.1007	1545.57	1515.78	1552.33	124	83	14	http://metlin.scripps.edu/metabo_list.php?mass_min=96.92&mass_max=97.22	141957	203437	125097	89845.8	149274	124720	117346	159680	122432	158881	31547.2	31181.6	29507.9	65151.1	53154.9	48569.6	50098.3	51424.8	7454.81	109856	59587.1	59762	42152.9	13453.3	62464.3	63113.7	49815.2	58262.3	55985.6	69941	84181.5
185	M243T1605	2.35093	-4.41219	2.57758e-05	243.106	243.1	243.173	1605.01	1579.69	1611.1	141	80	14	http://metlin.scripps.edu/metabo_list.php?mass_min=241.96&mass_max=242.26	187280	658654	300312	243857	275197	203798	332838	358282	110916	275174	691419	173911	94341.5	328918	70711.5	86900.4	39251.5	158464	98094.3	52129.3	139627	150235	103655	253563	105803	29162.3	67948.3	205196	58054.4	202835	163473
186	M333T1621	2.06115	-4.45348	2.84596e-05	333.199	333.1	333.205	1620.75	1604.73	1635.03	142	85	14	http://metlin.scripps.edu/metabo_list.php?mass_min=332.05&mass_max=332.35	210133	504315	130863	156322	246797	196973	149463	113397	185234	160922	110966	62776.8	50826.3	85081.7	68829.1	59438.5	72201.3	77605.3	84199.8	135347	126699	86214	75530.6	133418	67589.6	73185	86307.9	131259	91209.1	124229	130917
187	M294T1333	2.13485	-4.64617	2.85733e-05	294.196	294.1	294.2	1333.26	1318.91	1335.84	114	54	6	http://metlin.scripps.edu/metabo_list.php?mass_min=293.05&mass_max=293.35	177842	150041	111871	96844.6	110182	117144	103596	93833.5	195221	129430	108609	90750.3	102625	107047	115683	121022	119805	196141	123784	49505	90010.7	40439.5	11979.4	31323.4	67293	62653.7	76464.4	78230.6	82625.3	60143.6	35911.4
188	M151T1548	1.86086	-4.61334	2.88669e-05	151.106	151	151.184	1547.99	1527.53	1565.56	181	85	15	http://metlin.scripps.edu/metabo_list.php?mass_min=149.96&mass_max=150.26	211707	311374	184756	137560	225426	185101	166793	244378	188577	233182	50474.7	50278.7	47626.4	103311	87150.3	76970.8	45216.1	79487.6	63015.1	174349	89335.8	97543.2	64179	53021	97423.3	93895.5	58982.8	92036.1	90122.5	109326	125614
189	M303T1607	4.03892	-4.38106	2.88976e-05	303.177	303.1	303.201	1606.84	1605.33	1611.1	57	53	4	http://metlin.scripps.edu/metabo_list.php?mass_min=302.03&mass_max=302.33	20317.3	108289	38472.3	49993.6	13512.1	12286.2	62665.7	80519.2	2846.45	56128.8	173660	36404.1	4541.05	69390.3	3871.49	2262.09	2082.68	7285.34	3754.57	2682.84	8245.25	3706.72	15780	26970.7	4566.53	2890.46	1997.7	16388.2	3007.29	38983.3	5775.93
190	M85T1546	2.18618	-4.70435	3.13745e-05	85.0989	85	85.1125	1545.9	1537.71	1551.94	98	75	11	http://metlin.scripps.edu/metabo_list.php?mass_min=83.95&mass_max=84.25	141279	201329	123845	93449.7	151497	120231	111255	158077	123378	159138	56194.7	2699.68	6391.4	68547.5	54918.4	51236.9	52054.2	51232.3	39297	109192	58331.4	61307.5	42889.5	72362.8	60255	1090.97	5788.62	62444.6	48165.9	70120.8	82102.1
191	M138T1546	1.94128	-4.5475	3.15703e-05	138.1	138	138.132	1546.29	1516.35	1551.94	69	58	9	http://metlin.scripps.edu/metabo_list.php?mass_min=136.95&mass_max=137.25	53973.9	76613.1	47246.4	34123.4	53874.8	46115.2	42732.6	61484	47755.4	60198.3	9558.09	11228.4	9809.95	22004.4	19811.6	18311.7	18981.5	16289.9	12389.9	41083.2	18880.1	21758.7	16047.2	10258.8	23555.1	23734.9	12502	23136	20795.5	26767.5	30936.8
192	M304T1010	2.33809	-4.43267	3.24718e-05	304.2	304.188	304.2	1010.07	1009.46	1010.87	104	87	17	http://metlin.scripps.edu/metabo_list.php?mass_min=303.05&mass_max=303.35	1.95829e+06	4.20728e+06	1.10182e+06	2.83482e+06	2.62219e+06	2.0917e+06	1.23286e+06	1.16318e+06	2.16744e+06	2.65384e+06	737503	275433	246861	281693	595210	372901	270609	357446	300439	1.92056e+06	758826	478117	436252	711071	397784	758032	599004	681764	702466	1.0158e+06	1.08406e+06
193	M143T1009	2.35358	-4.43062	3.45283e-05	143.096	143	143.1	1009.48	998.947	1010.62	131	70	13	http://metlin.scripps.edu/metabo_list.php?mass_min=141.95&mass_max=142.25	339995	686808	193206	476872	442298	356645	219446	208858	369551	448919	126386	15021.5	61172	89499.2	105194	63671	87486.4	80673.2	81012.4	318422	131275	84667.5	79240	121461	14057	129519	104953	118594	123623	174657	184748
194	M187T1537	1.63689	-4.56614	3.52096e-05	187.1	187	187.2	1536.94	1492.77	1552.33	261	87	17	http://metlin.scripps.edu/metabo_list.php?mass_min=185.95&mass_max=186.25	158867	233840	137555	101683	116682	82660.6	95406.6	191308	138754	184559	89600.5	51390.2	41710.5	78162.8	47308.2	42354.1	42391.1	57912.3	63667	115924	63333.7	57275.4	31943	113060	64314.4	63305	120559	103993	51470.2	58288.7	81652
195	M272T1605	2.61574	-4.34866	3.52213e-05	272.128	272.1	272.188	1604.87	1579.69	1611.1	95	58	5	http://metlin.scripps.edu/metabo_list.php?mass_min=270.98&mass_max=271.28	13698.6	76624.4	31058.8	24470.8	37121.9	12512.8	44104.7	38968.6	5456.45	33539.2	25166.1	21105.2	7177.31	40834.4	6020.86	5958.39	4520.41	20416.4	16902.2	5639.33	10729.9	11982.5	5796.74	36194.6	5111.15	4205.5	4039.17	31460	5769.95	14697.5	8418.6
196	M292T1620	2.63234	-4.47276	3.54564e-05	292.198	292.1	292.2	1619.68	1605.73	1634.5	99	64	8	http://metlin.scripps.edu/metabo_list.php?mass_min=291.05&mass_max=291.35	191337	472766	6441.62	143396	230951	182029	141377	0	175662	32462.6	269730	109625	105555	109657	122628	100648	118176	11874.5	145728	147432	113192	14036.9	2991.9	124705	103103	10356.4	0	1458.01	0	113352	120601
197	M89T429	1.55642	-4.51461	3.75628e-05	88.8607	88.8	88.9	428.716	427.664	429.822	86	72	14	http://metlin.scripps.edu/metabo_list.php?mass_min=87.71&mass_max=88.01	53815.9	81363.2	50583.6	45044.1	68374.5	68605.8	30185.5	26617.3	51973.7	60516.3	32786.7	32251.1	32123.4	52224.8	34352.4	19130.4	31726.4	35413.6	29320.9	42055.8	20934.8	23850.6	25117.2	28530.5	17289.9	32353.3	21276.7	41409	34320.8	14679.1	43141.7
198	M175T1010	2.18033	-4.38776	3.88217e-05	175.1	175.1	175.137	1009.86	1009.28	1010.62	92	78	14	http://metlin.scripps.edu/metabo_list.php?mass_min=173.95&mass_max=174.25	1.2751e+06	2.50072e+06	707934	1.77002e+06	1.60866e+06	1.31328e+06	799703	781876	1.36947e+06	1.65022e+06	462887	179543	184917	189060	410745	258788	199355	268890	213747	1.19627e+06	496542	313108	283374	459563	256083	521700	409780	442718	473444	661912	720700
199	M175T1545	1.92484	-4.44989	4.17524e-05	175.1	175	175.104	1544.97	1514.03	1552.33	174	87	17	http://metlin.scripps.edu/metabo_list.php?mass_min=173.95&mass_max=174.25	2.78485e+06	4.21005e+06	2.4353e+06	1.76067e+06	2.92906e+06	2.40043e+06	2.21516e+06	3.33267e+06	2.48538e+06	3.19509e+06	623170	584228	536547	1.2993e+06	1.01758e+06	913832	956148	959674	715445	2.2547e+06	1.09764e+06	1.16378e+06	767236	592706	1.1854e+06	1.19214e+06	670842	1.12127e+06	1.0505e+06	1.3157e+06	1.57748e+06
200	M42T696	1.54794	-4.49479	4.29352e-05	42.1	42.0847	42.1146	696.442	682.983	697.653	54	46	0	http://metlin.scripps.edu/metabo_list.php?mass_min=40.95&mass_max=41.25	60518.1	96499.6	71137	58645.8	83102.8	68136.8	73855	81401.9	62273.5	78092.4	12328.1	15145	11551.1	16876.8	15137.7	22851.9	19658	17545.6	18694.5	36289.9	36568.9	39816.8	38396	18872.2	32994.6	36569.5	19332.6	42087.6	35119	55157.2	47713.2
201	M100T1546	1.83743	-4.42828	4.54862e-05	100.1	100	100.1	1545.88	1487.18	1565.56	320	87	17	http://metlin.scripps.edu/metabo_list.php?mass_min=98.95&mass_max=99.25	1.64817e+06	2.39467e+06	1.4526e+06	1.10116e+06	1.73442e+06	1.45676e+06	1.3442e+06	1.94336e+06	1.4278e+06	1.8746e+06	408051	385467	350700	782500	621939	564616	596297	608179	452351	1.27561e+06	675555	692202	476659	381515	735887	727984	434167	696235	646702	791245	944651
202	M56T697	1.64467	-4.47195	4.67522e-05	56.0387	55.999	56.1	696.536	679.115	707.97	119	70	11	http://metlin.scripps.edu/metabo_list.php?mass_min=54.89&mass_max=55.19	91898.5	142433	105883	88670.3	124407	105437	105448	134307	91886.9	121447	17015.2	10999.7	12761.1	20096.6	10332	20460.5	19107.9	16172	19415.4	29881.7	37975.8	68346.1	58319.7	20642.9	37223.8	32766.9	43405.3	67889.3	27891.3	87957.2	53751.4
203	M101T429	1.52875	-4.55552	4.80304e-05	101.22	101.2	101.264	428.731	427.702	430.21	100	84	16	http://metlin.scripps.edu/metabo_list.php?mass_min=100.07&mass_max=100.37	375441	599954	449312	315979	499228	489770	369563	397705	400924	441389	253618	163526	132932	351823	183714	303593	211152	243124	137281	335500	228637	258442	170387	268637	198147	228994	14562.9	311810	266814	285144	303005
204	M126T1546	1.88528	-4.43636	4.86938e-05	126.1	126	126.108	1545.9	1537.49	1551.94	115	84	16	http://metlin.scripps.edu/metabo_list.php?mass_min=124.95&mass_max=125.25	231920	336112	204096	143729	231303	200982	180725	257897	199591	261471	53239.6	49500.2	47118.2	107843	87885.1	79313	80714	83573.4	66947.6	176799	92645.1	103295	65513.6	53856.5	101334	104166	57985.1	99055.2	91154.4	115317	135182
205	M380T1606	2.35222	-4.24032	4.89976e-05	380.189	380.156	380.216	1606.44	1584.5	1610.32	63	50	7	http://metlin.scripps.edu/metabo_list.php?mass_min=379.04&mass_max=379.34	9118.97	36902.5	15995.4	13052.2	10247.3	8063.61	14264.8	19166.3	1220.39	14656.4	40465	7960.95	4390.91	15372.8	1504.31	2822.02	1999.16	6454.21	3913.92	7896.87	4106.18	4218.11	5204.44	10892.7	3770.33	8780.31	2168.74	9986.98	7671	8418.11	5454.71
206	M174T1010	2.11466	-4.27624	6.00499e-05	174.1	174	174.16	1009.85	997.001	1010.62	109	83	16	http://metlin.scripps.edu/metabo_list.php?mass_min=172.95&mass_max=173.25	6.91865e+06	1.31995e+07	3.85939e+06	9.51128e+06	8.69408e+06	7.16027e+06	4.39053e+06	4.3692e+06	7.43923e+06	8.88682e+06	2.5238e+06	968275	1.07052e+06	1.06601e+06	2.32203e+06	1.4571e+06	1.14322e+06	1.51841e+06	1.22331e+06	6.52302e+06	2.78699e+06	1.74565e+06	1.57251e+06	2.54955e+06	1.43208e+06	2.91295e+06	2.29956e+06	2.46074e+06	2.6655e+06	3.61998e+06	3.99755e+06
207	M221T1585	1.57319	-4.44037	6.12247e-05	221.1	221.1	221.121	1584.65	1560.22	1611.49	203	86	15	http://metlin.scripps.edu/metabo_list.php?mass_min=219.95&mass_max=220.25	138925	492645	89721.3	177983	152980	185663	223257	117140	191317	198490	110919	95025.6	116270	83445.8	82657.5	83641.5	142553	79874.5	97439.5	122262	158506	196553	81576.7	86138	83120.5	123070	108824	164506	112591	104029	90061.2
208	M172T1539	1.64556	-4.22991	6.2555e-05	172.1	172	172.2	1539.21	1486.62	1552.33	210	87	17	http://metlin.scripps.edu/metabo_list.php?mass_min=170.95&mass_max=171.25	521022	756077	452044	340020	531877	456515	401788	629096	452798	600075	123899	74937.8	63560.7	100599	188755	169810	177944	174080	90840.2	392714	197166	210357	142344	163545	215930	219727	124937	199661	193922	243912	280727
209	M60T1546	2.02731	-4.42921	7.45991e-05	60.0831	60	60.1019	1545.91	1539.9	1551.94	81	71	10	http://metlin.scripps.edu/metabo_list.php?mass_min=58.93&mass_max=59.23	117685	161071	106884	82198.8	118452	103521	99305.1	137340	107775	138068	35728.1	6115.81	14667.6	57990.5	47655.1	43669.9	45194.7	44837.7	36270.7	94435.9	47776.7	51415.5	11677.5	60067.2	53324.9	55117.4	14889	49880	50334.6	59417.8	70909
210	M70T696	1.51972	-4.34151	8.1852e-05	70.0268	69.9994	70.1	695.615	682.396	697.653	150	80	15	http://metlin.scripps.edu/metabo_list.php?mass_min=68.88&mass_max=69.18	137202	215607	160627	131431	183564	160617	156914	198792	135315	186481	69247.5	24111.6	18179.9	89796.2	76210.6	51032.4	25194.9	40323.8	35398.9	85782.1	91997.8	106279	60549.2	42485.5	76095	75595.3	43958.5	103625	76887.8	135801	116596
211	M95T697	1.45718	-4.13926	8.55228e-05	94.9993	94.9682	95	696.554	695.12	698.428	55	46	9	http://metlin.scripps.edu/metabo_list.php?mass_min=93.85&mass_max=94.15	27826.8	45303.8	41402.6	31072	43047.7	25273.2	36094.3	51596.5	18929.3	22641	3492.6	5643.37	3363	5116.41	5592.86	7654.85	3651.98	7508.31	6362.24	12665.5	13301.8	18603.1	17596.5	11049.6	13847.7	16323.5	11579.9	17131.2	12514.4	23532.7	13089.8
212	M202T1546	1.84573	-4.17285	0.000102251	202.1	202	202.2	1545.59	1494.6	1552.33	135	84	16	http://metlin.scripps.edu/metabo_list.php?mass_min=200.95&mass_max=201.25	566808	839288	492484	350993	580989	484939	449137	675287	479763	650657	120458	112250	105120	250984	201355	181128	188833	190839	141095	458482	214431	232401	150806	112212	226211	237130	129680	224877	210252	260698	316728
213	M220T1651	1.69436	-4.08286	0.000103084	220.109	220.098	220.2	1650.79	1650.4	1651.11	60	53	7	http://metlin.scripps.edu/metabo_list.php?mass_min=218.96&mass_max=219.26	94597.6	259566	87603.7	77595.2	299850	147833	207996	109974	78619.5	87094.9	159834	95170.4	55428.5	159893	67386.6	70151.6	53666.7	88169.3	63371.8	56736.6	98603.3	78544.3	35818.3	158360	42076.1	55960.6	49811.2	133698	56157.7	50331.8	96155.6
214	M198T1076	1.87103	-4.1357	0.000105847	198.093	198.048	198.1	1075.61	1073.43	1077.13	101	85	16	http://metlin.scripps.edu/metabo_list.php?mass_min=196.94&mass_max=197.24	227412	212045	215560	155529	422851	407948	164662	339623	229132	74004.7	21534.8	87978.3	72017.6	82342.7	10450.1	58869.9	72288.1	64479.8	20847.9	107710	68694.4	80774.4	34049.9	31019.6	76177.6	159312	45456.7	49120.7	48279.1	80180.1	97272.3
215	M192T1509	1.91589	-4.12517	0.000124267	192.1	192.093	192.2	1508.52	1506.31	1539.28	136	79	13	http://metlin.scripps.edu/metabo_list.php?mass_min=190.95&mass_max=191.25	332389	866752	672448	536539	233824	422116	479893	810370	344128	555155	1.28107e+06	411819	193407	670292	275323	117751	253305	305611	370665	65679.5	358296	337903	251191	203813	186852	242664	318645	136059	311655	396022	215780
216	M331T1586	1.51696	-4.06355	0.000127318	331.2	331.1	331.209	1586.3	1569.15	1618.93	132	67	17	http://metlin.scripps.edu/metabo_list.php?mass_min=330.05&mass_max=330.35	181126	271733	116827	102420	100365	102887	140906	147600	132570	121968	104122	90466.1	88417.6	113151	78480.1	83261.9	120730	109519	99199.1	124894	101034	102638	72287.5	76425.8	97288.6	118783	101449	158720	104573	98709.2	83968.9
217	M261T1518	1.2937	-4.0902	0.000133015	261.174	261.1	261.301	1518.42	1492.77	1546.46	188	87	17	http://metlin.scripps.edu/metabo_list.php?mass_min=260.02&mass_max=260.32	117566	81387.5	119086	96582.4	136157	167913	166594	127332	114703	133631	6186.31	102942	83150.2	87925	70393.8	82916.3	83693.7	100348	102296	73561.1	92087.7	116043	65352	79402.8	54105	64847.1	76683.4	89463.4	92185.7	109589	87508.9
218	M100T683	2.0294	-4.06292	0.000135044	100.238	100.101	100.279	682.964	678.271	683.892	58	52	3	http://metlin.scripps.edu/metabo_list.php?mass_min=99.09&mass_max=99.39	142703	281468	182651	51747.7	88584.7	167786	142911	176765	124019	215658	95199	32719.3	51949.4	76297.2	85434	52279.9	21838.7	73068.6	63566.5	51063.6	113853	60288.1	41134.1	72254.1	36699.3	41057.2	55960.4	140104	79376.4	59850.2	177421
219	M31T696	1.43017	-4.11393	0.000144125	31.0954	31.0552	31.1012	696.033	682.875	697.653	116	87	17	http://metlin.scripps.edu/metabo_list.php?mass_min=29.95&mass_max=30.25	107798	166359	124093	104172	140616	124430	121436	152790	104966	143089	25783.2	30074.1	21701.7	33031.6	27396.5	39325.6	36569	38641.8	37595.5	63345.3	71522.8	80787.9	67371.3	39790.6	59506.7	70265.2	55420.9	76367.1	71286.6	100706	86680.6
220	M95T328	1.4243	4.21897	0.000158318	94.9959	94.987	95	327.731	326.883	328.479	39	29	10	http://metlin.scripps.edu/metabo_list.php?mass_min=93.85&mass_max=94.15	3463.15	4168.84	5066.67	4311.87	8197.96	4312.75	3234.31	3971.7	4512.51	3294.78	14400.8	14844.8	13186.9	13747.1	9168.32	14754.8	16250.1	12506.9	13641.7	18343.5	14577.5	13519.1	15650.9	9448.33	16596.3	17448	11886.3	13479.1	15006.7	12522	11316
221	M243T1698	1.33032	-4.0474	0.000172649	243.1	243.098	243.2	1698.43	1688.37	1699.58	162	85	17	http://metlin.scripps.edu/metabo_list.php?mass_min=241.95&mass_max=242.25	198722	209161	186193	174061	261310	242895	188294	259845	219837	258321	100072	114212	97736.4	170584	107592	120949	148880	284473	131125	165469	171809	131664	113973	111948	165702	134919	110091	149939	133293	140372	164294
222	M171T1014	1.8853	-3.99673	0.000180799	171.1	171	171.107	1014.45	999.979	1015.8	115	86	17	http://metlin.scripps.edu/metabo_list.php?mass_min=169.95&mass_max=170.25	1.14375e+06	2.26445e+06	833942	976108	550836	902327	489603	1.11824e+06	1.00094e+06	1.17221e+06	168652	157781	239059	329346	286330	271503	505521	786223	647053	266984	780789	285027	119632	112210	515561	139132	195041	266490	291499	207771	375049
223	M333T1333	2.35572	-4.09581	0.000180935	333.198	333.1	333.208	1333.36	1318.91	1336.22	121	58	9	http://metlin.scripps.edu/metabo_list.php?mass_min=332.05&mass_max=332.35	264460	225519	171264	144003	164144	175269	149705	140752	300467	190669	161613	138014	150311	153073	174686	177122	181876	293365	180819	73533.3	134374	0	4201.35	11638	101187	96452.4	114439	115398	122443	90822	5965.49
224	M44T696	1.42042	-4.03659	0.000185371	44.1	44.0839	44.1006	695.901	682.875	697.653	126	85	17	http://metlin.scripps.edu/metabo_list.php?mass_min=42.95&mass_max=43.25	351523	580169	416111	349754	493999	415129	424062	523294	365010	476012	80339.8	102023	63284.7	112666	95513.8	137924	122686	133394	121696	216643	241080	270684	223485	135082	200076	243693	187091	271292	233845	345556	299445
225	M62T429	1.44049	-4.24315	0.000207534	62.0407	61.9931	62.0794	429.303	427.702	445.978	139	83	13	http://metlin.scripps.edu/metabo_list.php?mass_min=60.89&mass_max=61.19	27939.7	39140.5	29307.7	22870.9	33375.8	31577.7	26864.2	28898.6	26784.3	31212.9	15751	17542.1	21647.4	21848.3	16060.8	21186.3	19745.8	16232.7	7998.16	21735.4	16031.6	6108.73	6832.54	18988.1	6857.94	21936.8	7155.78	21524.7	20204.4	20093	20549.8
226	M424T1863	1.6899	-3.95383	0.000210961	424.206	424.184	424.244	1863.34	1862.79	1863.85	87	71	16	http://metlin.scripps.edu/metabo_list.php?mass_min=423.06&mass_max=423.36	36856.6	51131.4	34013.1	34731.1	48902.5	33555.9	30347.2	40762.4	31753.6	42931	12916	17918.5	14701.3	15633.2	20131.5	16024.7	13942.2	15141.8	18195.3	40963.8	21291.8	14767.6	19405.7	8313.3	18373.4	14499.4	11055.3	12945.2	12738.3	20835.4	16581.6
227	M58T696	1.43998	-3.96412	0.000226717	58.1	58.0845	58.101	696.013	682.875	697.653	120	87	17	http://metlin.scripps.edu/metabo_list.php?mass_min=56.95&mass_max=57.25	360329	583407	425447	355160	485683	432941	436048	541559	362091	490215	82607.5	93312.6	66845.3	105242	88727.7	130407	115737	127776	113796	218301	239583	271413	217675	129904	196002	241549	184153	272034	234512	352975	289695
228	M295T353	1.40286	4.23805	0.000228803	295.128	295.096	295.197	353.233	352.755	353.852	52	38	14	http://metlin.scripps.edu/metabo_list.php?mass_min=293.98&mass_max=294.28	21859.3	21525.2	9787.98	18880.6	13610.6	11137.6	10180	5375.76	20810.2	3176.8	19612.9	12448.5	21906.3	20617.4	17955.7	22505.9	22664.9	22890.1	25538.1	26364.4	24289.8	26507.1	26878.8	23584.3	13593.9	26378.2	27983.7	16420.2	27400.8	11194	22711.1
229	M43T696	1.43364	-3.95829	0.000232542	43.0869	43.0304	43.1	695.529	682.417	697.653	163	87	17	http://metlin.scripps.edu/metabo_list.php?mass_min=41.94&mass_max=42.24	538554	865437	642777	529527	753750	640423	646890	809064	551924	727811	128421	143445	104886	163684	135932	196596	178925	193589	175167	328948	365690	410515	331498	198932	300552	361295	275940	405537	350106	525416	452334
230	M198T1014	2.17478	-3.9423	0.000234479	198.075	197.987	198.104	1014.29	999.937	1015.53	69	58	10	http://metlin.scripps.edu/metabo_list.php?mass_min=196.92&mass_max=197.22	87643.3	180519	62177.6	76175.6	43953.7	71343.5	39966.8	85252.3	77924	93431.7	4504.29	4281.94	17677.6	24374	20846.7	20528.9	35845.7	56402.4	47039.5	7979.31	58166.7	21166.1	3433.25	3378.88	39581.7	5089.93	2438.79	20340.3	21761.8	7388.82	29543.7
231	M310T1537	1.43599	-4.15146	0.000240987	310.186	310.133	310.214	1537.11	1498.13	1544.93	103	77	9	http://metlin.scripps.edu/metabo_list.php?mass_min=309.04&mass_max=309.34	63903.7	48388.4	61986	54924.1	49104.6	33056.2	41638.6	59102.5	60552.6	69471.3	47944.4	27748.5	46497.3	33794.2	23575.3	49848.8	45040.7	48777.1	32656	26775	31445.5	35227.3	18339.3	58380.2	47712.2	47813.4	29587.6	52749.3	26389.9	32062.3	33793.8
232	M257T1540	2.13607	-3.99646	0.000241001	257.144	257.1	257.2	1539.77	1505.68	1548.05	53	45	2	http://metlin.scripps.edu/metabo_list.php?mass_min=255.99&mass_max=256.29	90948.5	220480	86899.2	50770.8	120770	102409	110542	164361	98023	152094	30787.7	17228.5	12050.2	39919.2	41337.7	71033	15927.7	23500.9	23413.2	70396.4	25794.9	40258.6	13749.5	25152.4	18045.1	20505.2	17907.8	32076.4	66578.5	50199.9	38967.9
233	M45T695	1.42074	-3.93749	0.000250445	45.1	45.0938	45.1	695.414	682.417	697.653	169	87	17	http://metlin.scripps.edu/metabo_list.php?mass_min=43.95&mass_max=44.25	2.42534e+06	3.98787e+06	2.85821e+06	2.39887e+06	3.36347e+06	2.88501e+06	2.89487e+06	3.60816e+06	2.4873e+06	3.25543e+06	596019	671922	483511	744641	634981	916016	824057	897138	816440	1.50836e+06	1.66908e+06	1.85872e+06	1.51212e+06	926103	1.36667e+06	1.66753e+06	1.26901e+06	1.84164e+06	1.5995e+06	2.36696e+06	2.03689e+06
234	M198T1322	1.47737	-3.99455	0.000257381	198	197.971	198.086	1322.41	1319.53	1325.41	81	69	12	http://metlin.scripps.edu/metabo_list.php?mass_min=196.85&mass_max=197.15	34535.1	47635.6	32040.5	40616.5	15699.4	33479	12270.5	32344.3	11195.4	35838	19717.1	12811.4	24212.9	29283.5	17592.1	23285.7	30419.1	38412.6	20017.3	24609	14220.2	17811.3	6401.03	14499.6	31524.2	12388.6	11903.7	19339.8	22913.5	9203.21	15427.8
235	M392T496	1.73774	4.40407	0.00026589	392.1	392.076	392.191	495.972	493.848	497.98	79	62	17	http://metlin.scripps.edu/metabo_list.php?mass_min=390.95&mass_max=391.25	15987.5	14758.7	12970.5	17347.4	8885.82	7066.81	10974	11575.9	16192	18172.6	7316.17	6132.25	11226.7	10123.5	9871.25	12827.7	8510.6	6548.58	25876.4	14801.5	16571.1	22628	44669.8	25826.1	12507.5	18552.3	32234.2	22918.1	27220.2	27743.8	15110.4
236	M273T1543	1.73681	-4.01906	0.000273485	273.191	273.134	273.201	1543.34	1526.62	1552.33	205	87	17	http://metlin.scripps.edu/metabo_list.php?mass_min=272.04&mass_max=272.34	268840	261232	223829	159158	255106	227150	208868	333532	231898	329506	212611	52887.9	48651.8	114472	92164.9	87265.3	93881.2	85619.9	60943.5	221089	92514.1	106922	73237.8	261466	109787	112859	59206.2	237920	98200.6	117337	146482
237	M57T695	1.4114	-3.90954	0.000285157	57.093	57.0388	57.1	695.166	677.258	697.653	185	86	17	http://metlin.scripps.edu/metabo_list.php?mass_min=55.94&mass_max=56.24	193265	304770	224914	185559	269102	224393	219038	272706	192348	255141	67357.9	54566.7	37039.5	60146.1	81629.9	74350.1	66747	71071.3	65660.7	120600	129864	146136	116567	74380	108948	132116	102296	147320	129331	189107	160517
238	M200T1453	2.17115	4.19133	0.000285229	200.1	200.1	200.2	1453.22	1451.97	1482.95	48	27	15	http://metlin.scripps.edu/metabo_list.php?mass_min=198.95&mass_max=199.25	39802.6	8163.47	71202.8	18488.5	97588.6	34765.3	100025	29359.3	21572.9	27302.5	76401.4	124683	155985	70520.1	516167	368249	209933	233106	403038	575700	559084	611704	516203	464417	143907	542847	529023	605509	606049	630597	707373
239	M59T1537	1.66668	-3.74933	0.000293259	59.0988	59	59.1	1537.04	1514.73	1551.94	290	87	17	http://metlin.scripps.edu/metabo_list.php?mass_min=57.95&mass_max=58.25	430058	1.38838e+06	400935	359107	721248	510331	603755	1.23334e+06	396707	1.18562e+06	571608	341539	285014	440189	330461	303403	280492	324182	409377	395943	414574	427580	246838	670689	319020	288543	352578	629448	366799	418713	424876
240	M335T1557	1.44877	4.08811	0.000312422	335.192	335.1	335.204	1556.54	1540.1	1570.24	98	75	17	http://metlin.scripps.edu/metabo_list.php?mass_min=334.04&mass_max=334.34	36587.7	89371.9	4351.36	64681.9	49579	8288.98	57415.3	59760.6	48864.1	54730.1	47730.5	62040.2	49026.4	62220.7	43395.2	33399.1	45765.9	38735.9	93454	74654.7	93020.8	73960.8	115548	95360.5	71132	80377.1	50415.1	91343.6	37629.3	81611.2	82536.4
241	M59T696	1.4224	-3.85082	0.000333437	59.1	59.0826	59.1	695.615	677.561	697.653	158	87	17	http://metlin.scripps.edu/metabo_list.php?mass_min=57.95&mass_max=58.25	2.25926e+06	3.804e+06	2.67437e+06	2.22562e+06	3.18432e+06	2.70861e+06	2.71413e+06	3.40543e+06	2.3161e+06	3.05917e+06	537159	598029	425489	678587	564249	837900	750527	821177	745745	1.41226e+06	1.54924e+06	1.74062e+06	1.39136e+06	842076	1.26595e+06	1.56396e+06	1.16936e+06	1.72341e+06	1.48639e+06	2.24243e+06	1.91597e+06
242	M314T1015	1.85986	-3.81476	0.000339291	314.2	314.183	314.202	1014.88	1013.27	1040.26	145	85	17	http://metlin.scripps.edu/metabo_list.php?mass_min=313.05&mass_max=313.35	3.23271e+06	6.6215e+06	2.29863e+06	2.73873e+06	1.50788e+06	2.52079e+06	1.33958e+06	3.14313e+06	2.78716e+06	3.28906e+06	481488	451989	682568	931074	812268	760512	1.46678e+06	2.32568e+06	1.87397e+06	762400	2.2713e+06	815482	295732	309912	1.48857e+06	398693	562236	749328	815924	570550	1.05502e+06
243	M247T1523	1.27533	-3.77887	0.000340981	247.1	247.099	247.106	1523.24	1516.87	1572.07	137	75	11	http://metlin.scripps.edu/metabo_list.php?mass_min=245.95&mass_max=246.25	295287	158282	288122	255938	373427	335064	498294	275201	299447	278905	137736	249884	210485	258991	241042	220196	207482	239654	318294	249798	315187	282724	182132	169091	225156	184868	262537	155010	263748	293707	275392
244	M202T696	1.44934	-3.82036	0.000359147	202.1	202.067	202.1	696.369	694.547	697.653	99	82	17	http://metlin.scripps.edu/metabo_list.php?mass_min=200.95&mass_max=201.25	252903	436969	302363	245238	359014	304767	304398	385289	255298	355126	43711.8	59486.2	34879.3	60504.4	50156.2	87936	76829.6	83070.9	76247.1	154429	167040	195698	153232	88358.8	140643	170998	124888	190373	165157	248504	210520
245	M133T696	1.43873	-3.81305	0.00037519	133.031	133	133.1	696.298	694.348	697.653	104	87	17	http://metlin.scripps.edu/metabo_list.php?mass_min=131.88&mass_max=132.18	3.95908e+06	6.67739e+06	4.61635e+06	3.7409e+06	5.55208e+06	4.67128e+06	4.66117e+06	6.00374e+06	3.89017e+06	5.45616e+06	861002	955449	664314	1.08721e+06	898367	1.377e+06	1.22221e+06	1.31643e+06	1.20784e+06	2.43207e+06	2.66035e+06	3.04898e+06	2.37327e+06	1.37731e+06	2.16091e+06	2.62603e+06	1.97644e+06	2.91304e+06	2.58315e+06	3.88722e+06	3.27422e+06
246	M74T696	1.41607	-3.80336	0.000387968	74.1	74.0996	74.1002	696.11	683.381	697.653	106	87	17	http://metlin.scripps.edu/metabo_list.php?mass_min=72.95&mass_max=73.25	1.40528e+06	2.38459e+06	1.67762e+06	1.38511e+06	1.99634e+06	1.6983e+06	1.69773e+06	2.14635e+06	1.43957e+06	1.92768e+06	338117	384162	269479	419902	357318	523481	468821	512148	457953	883765	967387	1.08744e+06	903275	524692	795739	980965	749311	1.08025e+06	932433	1.4067e+06	1.20845e+06
247	M361T1605	1.68836	-3.74513	0.000390269	361.2	361.199	361.207	1604.5	1602.66	1609.01	97	80	17	http://metlin.scripps.edu/metabo_list.php?mass_min=360.05&mass_max=360.35	229990	806664	282522	249023	425074	293859	454252	367063	189389	306595	700444	201292	122873	426193	137457	143586	116727	208507	217298	212796	222114	240910	119991	480940	144561	100086	130206	421537	137896	276168	255662
248	M60T696	1.41125	-3.79645	0.000401121	60.0847	60.0384	60.1	696.058	677.561	697.653	113	87	17	http://metlin.scripps.edu/metabo_list.php?mass_min=58.93&mass_max=59.23	194981	330367	230705	191868	280306	235516	238065	294335	199864	264757	47994.4	54549	39142.3	61155.7	49744.3	76179.2	67999.7	72773.8	65194.2	127882	133220	155400	127182	73616.2	110386	136592	107114	150823	132727	194858	167692
249	M170T1604	1.6722	-3.70794	0.000413178	170.1	170.062	170.115	1604.11	1602.66	1611.1	103	86	17	http://metlin.scripps.edu/metabo_list.php?mass_min=168.95&mass_max=169.25	55458.3	150948	59286.1	57051.2	100705	69389.4	97668	76292.6	47220.2	67955.3	122554	43355.9	26792.6	80468.2	34242.4	35147.9	27693.8	46281.8	51431.7	52988.4	51547.4	57322.5	28836.5	105796	32994.7	26610.6	31721.8	96470.5	31771.8	62240	57198
250	M374T1699	2.28344	-3.95116	0.000414808	374.2	374.195	374.213	1698.65	1697.9	1703.11	53	51	2	http://metlin.scripps.edu/metabo_list.php?mass_min=373.05&mass_max=373.35	100079	105236	89698.9	102876	172513	129505	78803.3	112718	92575.7	102643	52089	70785.8	40748.3	137521	41472	68749.2	99909.8	237891	89363.3	52785.7	118596	30130	4274.92	23736.8	115335	8357.15	12558	27641.8	22036.5	21133.8	23297.7
251	M371T2022	1.49401	4.08853	0.000427159	371.353	371.298	371.395	2021.93	2020.33	2022.86	104	87	17	http://metlin.scripps.edu/metabo_list.php?mass_min=370.2&mass_max=370.5	54309.9	93321	47826.4	209269	56816.7	56462.3	80042.5	76074.8	55732.7	182526	44194.9	51563.3	57215.9	63752.5	47122.9	65987	63177	56267.3	52713.9	177900	138324	117674	87239	101198	123797	137581	131837	117411	158544	123990	181366
252	M71T696	1.41823	-3.77286	0.000431496	71.0807	71.0258	71.1	696.044	682.875	697.653	117	83	17	http://metlin.scripps.edu/metabo_list.php?mass_min=69.93&mass_max=70.23	136043	224125	163078	132341	184828	165068	156041	206616	139106	183848	25274.1	34817.2	21896.7	39917.5	29320.5	50834.9	44586.6	49230.7	44037.5	82403.9	92282	105089	82452.8	48968.9	77651.6	92200.8	69787.7	105575	89513.4	136621	115634
253	M362T1604	1.68317	-3.71493	0.00043177	362.2	362.194	362.23	1604.46	1602.66	1608.62	97	80	17	http://metlin.scripps.edu/metabo_list.php?mass_min=361.05&mass_max=361.35	73211.9	256795	93880.9	78813.4	135782	95324.5	145520	114041	61081.6	97848.9	222168	64962.9	40454.2	138843	43902.4	46180.5	35806.8	64854.5	70229.3	66708.6	71041.4	76957.1	37906.2	153086	45613.4	34240.9	41429.1	137853	44115.5	87832.8	83070.4
254	M329T1015	1.8144	-3.7334	0.0004367	329.199	329.163	329.202	1014.54	1013.27	1015.8	94	77	17	http://metlin.scripps.edu/metabo_list.php?mass_min=328.05&mass_max=328.35	259029	539327	184032	220367	122601	206039	109713	253277	226512	259215	40130.2	37241.6	55054.6	74969.8	65397.6	62198.9	118258	187823	151117	63198.7	181702	67571.9	26380.1	25836.4	121393	34103.5	48728.9	61772.9	66148.2	47088.6	86743.1
255	M262T1521	1.34069	-3.7386	0.000445758	262.109	262.1	262.2	1520.5	1493.44	1543.73	179	87	17	http://metlin.scripps.edu/metabo_list.php?mass_min=260.96&mass_max=261.26	1.40179e+06	2.58267e+06	1.34853e+06	1.16433e+06	2.55902e+06	1.85913e+06	2.17667e+06	1.30071e+06	1.36516e+06	1.52534e+06	1.8561e+06	1.16222e+06	931065	1.50058e+06	1.1075e+06	990864	962771	1.06502e+06	1.4608e+06	1.27391e+06	1.46757e+06	1.49009e+06	823734	1.20538e+06	1.02826e+06	908872	1.22283e+06	2.21746e+06	1.23158e+06	1.44785e+06	1.44808e+06
256	M46T696	1.3956	-3.7573	0.000452874	46.0917	46.0379	46.1	695.857	682.875	697.468	125	87	17	http://metlin.scripps.edu/metabo_list.php?mass_min=44.94&mass_max=45.24	165811	275121	194597	165308	230319	197332	200744	247068	168844	230798	43381.2	47068.8	34011.7	52803.5	45989	63085	57420.4	62226.9	56243.7	109800	113768	133071	107758	63393.5	96715.2	115758	90791.3	126273	115496	165633	141346
257	M45T655	1.12502	-3.75642	0.000459348	45.1	45.0101	45.1	655.067	637.048	659.457	191	87	17	http://metlin.scripps.edu/metabo_list.php?mass_min=43.95&mass_max=44.25	4.53565e+06	4.88747e+06	6.1123e+06	4.81008e+06	4.40975e+06	4.52317e+06	4.52934e+06	4.70215e+06	4.77108e+06	5.32316e+06	3.68283e+06	3.88454e+06	4.27289e+06	4.14416e+06	3.54081e+06	3.79342e+06	4.16384e+06	3.64646e+06	4.07897e+06	3.86355e+06	4.79015e+06	3.76491e+06	3.86456e+06	4.06027e+06	3.5776e+06	3.70736e+06	4.49749e+06	3.89084e+06	3.76314e+06	3.80487e+06	3.79827e+06
258	M135T696	1.43243	-3.74527	0.000471851	135.028	135	135.079	696.145	694.348	697.653	103	86	17	http://metlin.scripps.edu/metabo_list.php?mass_min=133.88&mass_max=134.18	311494	534147	380342	305149	438567	381209	370889	473794	318102	431586	69292.9	75146	28694.1	86916.2	71026.1	110436	98151.7	106793	95725	194392	213020	242360	189452	109465	172249	214671	157326	236987	205504	317889	258600
259	M73T696	1.40324	-3.74303	0.000477144	73.1	73.1	73.1	695.998	682.987	697.653	123	87	17	http://metlin.scripps.edu/metabo_list.php?mass_min=71.95&mass_max=72.25	1.55369e+07	2.57974e+07	1.83723e+07	1.52507e+07	2.16807e+07	1.85728e+07	1.85609e+07	2.3292e+07	1.58221e+07	2.09007e+07	3.75303e+06	4.18548e+06	3.00071e+06	4.71524e+06	3.95469e+06	5.87013e+06	5.26367e+06	5.72932e+06	5.17823e+06	9.80558e+06	1.07448e+07	1.21078e+07	9.71646e+06	5.8635e+06	8.8316e+06	1.08358e+07	8.1662e+06	1.19945e+07	1.0381e+07	1.55472e+07	1.32971e+07
260	M199T1014	1.71288	-3.69803	0.000477901	199.098	199.042	199.102	1014.42	1013.27	1015.8	76	65	11	http://metlin.scripps.edu/metabo_list.php?mass_min=197.95&mass_max=198.25	129563	260262	96680.8	112330	68539.7	108226	58979.7	130535	115823	136757	19175	20993	28185.1	41859.5	36238	36620.8	60352.2	92925.3	76541.7	33780.7	94343.3	36848.1	17383.3	17147.5	63733.2	17202.8	22646	32920.9	33262.9	31955.6	45991.8
261	M115T696	1.41406	-3.70651	0.0005049	115.009	114.999	115.043	696.286	695.003	697.653	97	80	17	http://metlin.scripps.edu/metabo_list.php?mass_min=113.86&mass_max=114.16	236975	401650	289140	224714	330867	277425	280088	353184	231654	324314	35208	49956.7	30024.1	41657.8	49412.9	85153	77353.1	85599.9	73819.2	147517	162351	181997	143228	87026.7	132360	163157	118584	181270	151858	231760	196802
262	M119T696	1.42578	-3.72481	0.000507784	119.007	119	119.049	696.265	694.348	697.653	104	87	17	http://metlin.scripps.edu/metabo_list.php?mass_min=117.86&mass_max=118.16	350816	581379	409920	332304	486148	411561	410559	526516	343981	480815	76472.5	85069.5	59781.2	98050.5	80491.6	123174	111007	115638	108865	215691	234305	265242	208677	122749	189455	240672	177533	257459	229223	353865	290819
263	M372T2022	1.48814	4.02026	0.000512257	372.352	372.311	372.393	2021.93	2020.33	2022.86	103	86	17	http://metlin.scripps.edu/metabo_list.php?mass_min=371.2&mass_max=371.5	16464.8	26279.8	13202.4	58895.9	16450	16709.3	23244.1	22742.3	17078.3	52170.2	12909.1	14513.4	16943.3	18863.2	13132.2	18679.7	18529.1	16117.8	15251.7	49946.5	40985.5	33650.2	26245.4	30173.3	33815.7	41359.2	36661.4	33626.6	44596.7	36044.6	53364.5
264	M240T1538	1.57681	-3.73488	0.000512539	240.103	240.077	240.2	1537.81	1516.87	1552.33	271	87	17	http://metlin.scripps.edu/metabo_list.php?mass_min=238.95&mass_max=239.25	36880.4	77958.6	37512.5	34070.7	69825.4	51876.5	60397.2	132247	35755.9	46053.6	48943.9	28034.5	21527.5	40222.6	25130.4	21956.8	21142.3	28087.7	35635.3	90874.1	36979.2	39364	30044.8	61939.8	24646.7	48263.4	28296.7	58626.4	31907.7	39930.3	35305.8
265	M61T696	1.4021	-3.71655	0.000536302	61.0463	61.0122	61.0903	696.452	695.419	697.468	63	55	8	http://metlin.scripps.edu/metabo_list.php?mass_min=59.9&mass_max=60.2	145431	227011	166959	138413	196569	165830	172025	212579	143936	189859	31832.3	38270.2	31276.7	40954.2	37175.4	52047.2	45479.2	51454.9	47971.8	92106.4	98615.7	111087	94726.5	49911.8	82381.4	97120.2	74735.9	110718	92340.9	140880	119207
266	M316T1014	1.86346	-3.67727	0.000539683	316.198	316.137	316.2	1014.42	1013.27	1015.56	86	73	13	http://metlin.scripps.edu/metabo_list.php?mass_min=315.05&mass_max=315.35	453658	943619	326495	384140	209495	355550	192623	447518	393920	465641	30515.2	69085.6	98562.3	133034	115702	110531	209860	328706	262495	109724	318980	113975	43448.3	45550.6	214315	31349.2	82857	107988	118589	44808.2	154975
267	M134T696	1.42799	-3.70279	0.000542203	134.051	134.012	134.1	696.169	694.348	697.653	104	87	17	http://metlin.scripps.edu/metabo_list.php?mass_min=132.9&mass_max=133.2	582300	994754	704092	554626	822532	687553	693395	891699	581661	808836	128611	143494	101907	158994	133335	203569	184087	198081	179389	360437	396615	448957	351147	207319	322917	405030	293333	448900	384993	598713	484383
268	M315T1014	1.79514	-3.66799	0.000552439	315.2	315.165	315.2	1014.45	1013.27	1015.53	85	69	16	http://metlin.scripps.edu/metabo_list.php?mass_min=314.05&mass_max=314.35	927649	1.92634e+06	678054	791013	435926	734752	395325	911955	802398	955517	159531	147232	210357	274564	246257	229745	428831	667549	542454	241027	657484	246937	96217.7	84844.8	451937	130874	173459	231616	246511	187930	324682
269	M170T908	1.16103	3.69675	0.000563341	170.109	170.092	170.185	907.664	906.199	909.008	71	55	16	http://metlin.scripps.edu/metabo_list.php?mass_min=168.96&mass_max=169.26	32948.1	8491.1	33127.8	31357.3	19352.8	31576.6	24917.6	23128.5	23057.6	19100.9	18673.7	23834.8	22106.4	13810	24948.4	27293.7	27290.2	25986.2	24372.7	25629.8	31995.8	30805.7	39242.6	28399.3	27889.8	28518.9	28950.8	30314.6	28868.3	30935.9	30194.7
270	M130T696	1.41037	-3.68189	0.000578312	130.098	130.053	130.1	695.998	679.07	697.653	129	87	17	http://metlin.scripps.edu/metabo_list.php?mass_min=128.95&mass_max=129.25	1.23806e+06	2.08937e+06	1.43701e+06	1.16088e+06	1.72808e+06	1.44808e+06	1.45329e+06	1.87312e+06	1.21134e+06	1.70205e+06	282930	315804	217071	356146	293226	446736	396079	423653	392132	777669	849792	969050	762390	444276	690745	838345	639365	934403	823865	1.23343e+06	1.03774e+06
271	M86T696	1.40072	-3.67882	0.000587357	86.1	86	86.1	696.155	683.291	697.653	106	87	17	http://metlin.scripps.edu/metabo_list.php?mass_min=84.95&mass_max=85.25	4.07968e+06	6.72032e+06	4.88448e+06	4.00524e+06	5.57876e+06	4.92277e+06	4.75941e+06	6.03015e+06	4.16426e+06	5.57426e+06	963608	1.07986e+06	763503	1.22509e+06	1.01823e+06	1.53448e+06	1.37019e+06	1.49445e+06	1.34245e+06	2.59089e+06	2.85544e+06	3.21568e+06	2.55828e+06	1.52606e+06	2.31967e+06	2.87311e+06	2.13963e+06	3.1809e+06	2.73972e+06	4.17168e+06	3.42085e+06
272	M131T696	1.41028	-3.66645	0.000605342	131.005	131	131.04	696.265	694.348	697.653	104	87	17	http://metlin.scripps.edu/metabo_list.php?mass_min=129.86&mass_max=130.16	1.18229e+06	2.00966e+06	1.39328e+06	1.1237e+06	1.67347e+06	1.40132e+06	1.39441e+06	1.82419e+06	1.16784e+06	1.63849e+06	269567	299937	206558	340563	281795	424639	379712	405000	371900	743655	818086	931693	730089	427003	659709	830273	606126	890791	795192	1.18878e+06	999323
273	M88T696	1.40219	-3.67142	0.000608476	88.0445	88.005	88.091	696.125	694.348	697.653	104	87	17	http://metlin.scripps.edu/metabo_list.php?mass_min=86.89&mass_max=87.19	189395	309564	227032	190477	260533	227379	219742	293584	192834	256996	46002	51101.3	37208.8	57071.7	46858.9	70002.7	64727.7	68527.4	62512.1	121006	131297	148187	117416	71112.2	107832	131793	102044	148906	128670	194409	163007
274	M101T696	1.41108	-3.66881	0.000612746	101.076	101.025	101.1	696.166	677.948	697.653	105	87	17	http://metlin.scripps.edu/metabo_list.php?mass_min=99.93&mass_max=100.23	619341	1.03756e+06	739026	581693	859385	717556	725001	923155	609234	850627	139077	157319	112136	179304	147981	223899	201474	220482	197229	388966	423887	483765	382216	221733	347229	430505	318354	478898	409700	633571	511884
275	M87T696	1.39822	-3.6628	0.000623178	87.0727	86.9853	87.1	696.11	679.437	697.653	106	87	17	http://metlin.scripps.edu/metabo_list.php?mass_min=85.92&mass_max=86.22	458565	765620	552936	457263	634205	558917	545311	715435	471072	635307	112741	123810	88609.5	139109	117930	173752	157998	169950	152521	297307	324392	367006	292970	172688	263449	326070	243641	364325	311228	474655	401449
276	M230T1538	2.69724	-3.59452	0.000644271	230.1	230.1	230.2	1537.74	1511	1552.33	284	87	17	http://metlin.scripps.edu/metabo_list.php?mass_min=228.95&mass_max=229.25	4.18256e+06	6.3364e+06	3.48015e+06	250583	485883	336672	422249	5.02944e+06	294814	4.83423e+06	490377	294741	245041	335722	263950	259264	248577	285390	374602	3.28296e+06	340112	334868	217529	657355	255371	1.71069e+06	300920	596881	325895	334576	327345
277	M259T1699	2.15841	-3.77823	0.000697214	259.116	259.1	259.2	1698.72	1689.9	1703.11	75	65	8	http://metlin.scripps.edu/metabo_list.php?mass_min=257.97&mass_max=258.27	651953	759738	606875	715148	1.16181e+06	837422	526054	729714	606546	637597	417449	498206	331087	921356	345613	458937	678019	1.55805e+06	632511	429581	803931	278285	20007.1	205410	746262	39826	59907.2	229258	199088	114052	208898
278	M190T1699	1.99832	-3.76563	0.000711957	190.159	190	190.2	1698.55	1697.19	1708.82	89	76	12	http://metlin.scripps.edu/metabo_list.php?mass_min=189.01&mass_max=189.31	318950	348400	297064	263802	381971	380634	276414	445061	375185	425148	0	158254	28877.2	197269	171114	167965	200917	224807	79587.7	227065	245595	0	46737	108684	251896	114880	169499	264473	172040	45732.2	241035
279	M47T696	1.37346	-3.62202	0.000712578	47.0586	47.0124	47.095	696.315	683.092	707.306	86	68	12	http://metlin.scripps.edu/metabo_list.php?mass_min=45.91&mass_max=46.21	198343	323803	230661	195090	276257	231301	235704	291839	201038	274599	46047.9	56506.1	42411.1	60431	53630.6	75705.7	65898.1	73719.8	70501.8	133100	138521	155418	133493	71756.8	118313	140589	112856	154488	134932	195417	171850
280	M115T1540	1.82654	-3.59771	0.000713459	115.047	115	115.1	1539.6	1516.51	1562.52	234	87	17	http://metlin.scripps.edu/metabo_list.php?mass_min=113.9&mass_max=114.2	945463	1.38716e+06	823940	624325	181119	126518	117654	1.11127e+06	859058	1.12851e+06	141959	195963	180794	423222	340460	313556	319372	322447	245906	726968	370175	114203	258294	205274	396450	399718	73669.4	391075	354650	449029	524335
281	M149T696	1.4068	-3.6196	0.00071401	149.1	149.092	149.1	696.232	694.348	707.635	110	87	17	http://metlin.scripps.edu/metabo_list.php?mass_min=147.95&mass_max=148.25	870434	1.50429e+06	1.04635e+06	829149	1.2384e+06	1.06626e+06	1.03698e+06	1.34023e+06	854313	1.21219e+06	201527	223909	159325	254007	211258	314859	282169	307737	279585	554099	606135	689485	535474	315010	494732	616045	447949	681437	584463	915023	742675
282	M100T695	1.40306	-3.60687	0.000741756	100.1	100.079	100.1	695.3	677.274	697.653	179	87	17	http://metlin.scripps.edu/metabo_list.php?mass_min=98.95&mass_max=99.25	2.62354e+06	4.38339e+06	3.14861e+06	2.47943e+06	3.6564e+06	3.06703e+06	3.06609e+06	3.91767e+06	2.57803e+06	3.60164e+06	596547	674016	471561	758708	630307	953859	848230	908658	837144	1.65165e+06	1.81231e+06	2.05807e+06	1.62625e+06	955861	1.47961e+06	1.83151e+06	1.35358e+06	2.04439e+06	1.75591e+06	2.69996e+06	2.19701e+06
283	M59T445	1.64417	-3.48187	0.0007565	59.1	59.0725	59.1	444.978	427.702	452.403	215	87	17	http://metlin.scripps.edu/metabo_list.php?mass_min=57.95&mass_max=58.25	386671	2.06255e+06	434373	344106	339061	288388	459051	400385	474811	1.55397e+06	250021	390244	362273	330776	360140	276327	340929	371149	436484	784750	226945	327801	223153	218621	234532	390291	310915	370510	230441	485529	253209
284	M144T1000	1.71357	-3.50122	0.000768111	144	143.996	144.216	1000.38	997.976	1010.48	58	45	9	http://metlin.scripps.edu/metabo_list.php?mass_min=142.85&mass_max=143.15	59855.4	175371	30302.8	49540.2	88677.4	59257.9	43557.6	122803	45979.4	92547.9	20171.4	24487.2	26772.2	55043.3	23552.6	56784.7	16552.7	25936.9	14988.1	52513.4	48142.3	48622.6	10544.4	32305.1	17619.3	70892.1	34097.3	41381.2	29893.8	40285.5	40435.2
285	M147T696	1.39206	-3.58911	0.000776514	147.1	147.1	147.1	696.447	694.348	707.97	128	87	17	http://metlin.scripps.edu/metabo_list.php?mass_min=145.95&mass_max=146.25	1.07641e+07	1.83225e+07	1.2543e+07	1.01597e+07	1.51355e+07	1.26947e+07	1.26432e+07	1.636e+07	1.05715e+07	1.43591e+07	2.51846e+06	2.79935e+06	1.94205e+06	3.18154e+06	2.62734e+06	3.95788e+06	3.51464e+06	3.87988e+06	3.48282e+06	6.87653e+06	7.49372e+06	8.56679e+06	6.68833e+06	3.92881e+06	6.11503e+06	7.40186e+06	5.58706e+06	8.24015e+06	7.27332e+06	1.09601e+07	9.21554e+06
286	M43T954	1.26711	-3.52902	0.000837872	43.0964	43.0692	43.1	954.166	925.48	955.394	66	57	7	http://metlin.scripps.edu/metabo_list.php?mass_min=41.95&mass_max=42.25	158688	314915	238355	209099	255503	227793	242527	204430	232250	273223	155978	142373	93703.9	142073	142162	165989	112142	158183	119419	166669	157747	117979	154386	183308	138730	98723.5	114983	189318	171955	168990	119855
287	M261T1614	1.52394	-3.8199	0.000877199	261.149	261.098	261.2	1613.62	1612.35	1615.38	101	86	15	http://metlin.scripps.edu/metabo_list.php?mass_min=260&mass_max=260.3	86773.6	130813	73795.9	69377.8	78392.8	64323.6	65452.7	82770.5	80799	101586	82382.8	70012.4	67887.6	77285.1	77872.4	65670.4	77828.9	68938.5	93404.2	96205	76710.4	57038.3	46605.4	48246	69603.7	42943.3	54404.5	54578	49754	42617	58054.1
288	M362T1453	2.32215	3.86285	0.000887513	362.3	362.28	362.3	1452.78	1451.62	1453.8	23	14	9	http://metlin.scripps.edu/metabo_list.php?mass_min=361.15&mass_max=361.45	8235.81	1517.34	16716.7	3903.45	18172.3	5052.71	18858.6	4035.34	5848.34	6146.8	11363.9	18608.2	28719.2	11514.8	56589.9	48022.7	33857.5	38947.7	54575.7	77138.8	68276.9	124857	111065	75426.1	23223.5	94026.9	103862	113329	125346	132122	158740
289	M113T696	1.40439	-3.53997	0.000892943	113.024	113	113.1	695.788	682.806	697.653	144	83	17	http://metlin.scripps.edu/metabo_list.php?mass_min=111.87&mass_max=112.17	129034	218564	155913	123775	181672	154499	151066	198931	128206	177601	15067.9	32849.2	15548.6	47334.2	5119.07	46488.2	39881	45696	41146.6	80508.5	89719.3	100887	79069.6	46597.3	70817.1	91781.7	65635.9	101018	86490.6	132536	108975
290	M174T1453	2.23868	3.80991	0.000912029	174.1	174.1	174.2	1452.77	1451.99	1481.71	26	16	9	http://metlin.scripps.edu/metabo_list.php?mass_min=172.95&mass_max=173.25	256777	52577.2	493998	140547	574654	144664	576120	162172	190892	168974	365355	592953	778222	322340	1.77016e+06	1.47706e+06	1.05434e+06	1.24248e+06	26505.7	2.4664e+06	2.51099e+06	3.44522e+06	2.90692e+06	2.61899e+06	691773	2.91149e+06	2.99614e+06	3.41111e+06	3.50374e+06	3.53189e+06	4.10168e+06
291	M331T1537	4.63399	-3.42546	0.00092806	331.2	331.1	331.206	1536.55	1492.77	1550.19	224	87	17	http://metlin.scripps.edu/metabo_list.php?mass_min=330.05&mass_max=330.35	216760	439853	159502	2.01325e+06	227325	183385	168191	318272	187793	268574	121526	69155.8	54411.1	127788	65031.6	60316.7	184887	246960	91398.3	88390.8	92121.5	81237.1	37262.3	141657	213362	45851.8	62856.3	135362	64446.7	76903.7	76555.1
292	M122T657	1.1965	-3.61534	0.000938925	121.988	121.9	122.004	656.729	647.419	659.2	109	87	17	http://metlin.scripps.edu/metabo_list.php?mass_min=120.84&mass_max=121.14	157977	94807.3	140820	79734.3	152624	146126	98538.3	122874	87892.2	94708	109717	104529	103636	107231	66068.1	113536	99472.9	61741.9	110675	67296.2	66286.3	74976	83567.2	99516.1	58162.9	65989.7	104400	78262.7	110059	104488	75458.5
293	M31T569	1.42474	-3.63163	0.000939836	31.0923	31.0268	31.1039	569.155	568.651	569.609	80	70	10	http://metlin.scripps.edu/metabo_list.php?mass_min=29.94&mass_max=30.24	37101.6	51916.2	34849.8	20355.4	34655.4	34912.7	30918.8	40512	31634.5	39464.2	16483.7	16237.6	14699	23190.8	20998	17612.3	19434.4	18749.6	18931.6	36482.1	23161.7	24663.6	21437.7	18963.9	18606.6	27403.5	17967.5	26136	23969.5	26243.9	31458.6
294	M148T696	1.39735	-3.52922	0.000948966	148.1	148.098	148.1	696.369	694.348	707.764	119	87	17	http://metlin.scripps.edu/metabo_list.php?mass_min=146.95&mass_max=147.25	1.73036e+06	2.99728e+06	2.01081e+06	1.63018e+06	2.45312e+06	2.04502e+06	2.04939e+06	2.65261e+06	1.70179e+06	2.4169e+06	396535	442402	313564	504071	416762	633844	561048	621238	550134	1.09731e+06	1.20411e+06	1.3673e+06	1.07369e+06	629176	975858	1.21429e+06	886924	1.375e+06	1.17177e+06	1.83382e+06	1.47979e+06
295	M252T696	1.42978	-3.52949	0.000961925	252.124	252.096	252.16	696.232	694.348	697.653	104	87	17	http://metlin.scripps.edu/metabo_list.php?mass_min=250.97&mass_max=251.27	69156.6	118939	82823.9	64304.9	99770.8	84192.9	68971	113547	67854.3	93710.5	14472.7	15174.7	10380.4	18729.4	14214.6	24136.5	21137.8	22126.6	20237.8	42921.9	46438.7	56064.8	41460.1	22727.8	37402.6	47401.3	33973.1	50312.6	46155.1	72979.1	59890.6
296	M188T696	1.46354	-3.52676	0.000963882	188.076	188	188.1	696.298	694.547	697.653	102	86	16	http://metlin.scripps.edu/metabo_list.php?mass_min=186.93&mass_max=187.23	438975	740290	178101	416054	614587	517909	513331	662122	430419	588317	93406.1	103558	70730.6	116874	98536.7	148933	130029	142623	128458	176762	292667	336504	261878	146170	101964	285242	217031	319573	279440	428471	358418
297	M172T696	1.4002	-3.52078	0.000966563	172.1	172	172.108	696.39	694.547	707.764	111	87	17	http://metlin.scripps.edu/metabo_list.php?mass_min=170.95&mass_max=171.25	474263	819436	579932	468823	706711	586677	587535	766993	484250	666333	109575	121344	83468.8	139576	114108	175916	156190	167423	151855	311381	341150	391445	304228	171814	276087	335377	249863	375137	332048	506806	424865
298	M251T696	1.42596	-3.52138	0.000972703	251.116	251.085	251.17	696.244	675.398	697.653	105	88	17	http://metlin.scripps.edu/metabo_list.php?mass_min=249.97&mass_max=250.27	288502	516485	348556	272118	419177	349507	348797	456808	282239	395895	57738.6	65166.3	43527.7	77046.3	61413.4	94415.5	85684.7	91161	81217.7	180612	196640	228047	172829	97039.4	157260	196733	143693	221516	189808	303667	252151
299	M114T696	1.44094	-3.54713	0.000991678	114.031	113.997	114.107	695.58	677.35	697.653	166	85	16	http://metlin.scripps.edu/metabo_list.php?mass_min=112.88&mass_max=113.18	131665	219656	158276	124576	183651	151792	151677	199288	129671	179871	50250.8	26153.4	13950.5	32184.5	57899.7	47957.2	29716.4	48494.3	46946.2	82082.9	89025.2	101370	80969.6	34512.6	73935.7	92823.5	65953.7	101171	88012.6	133727	108195
300	M87T1546	1.78839	-3.56865	0.00101144	87.0935	87	87.1013	1545.94	1537.32	1554.57	92	69	11	http://metlin.scripps.edu/metabo_list.php?mass_min=85.94&mass_max=86.24	157544	210776	140709	105551	161577	139914	125281	186839	147897	187682	2332.34	10424.1	10638.5	74021.1	60525.7	55941.1	57948.5	56182.6	55943.1	128739	125872	70372.6	13221.6	89849.8	68686.7	73520.3	12650.7	67662.1	66666.6	79592.4	91347.9
301	M41T569	1.45326	-3.57279	0.00103663	41.1	41.0946	41.1137	569.167	568.46	569.609	70	64	6	http://metlin.scripps.edu/metabo_list.php?mass_min=39.95&mass_max=40.25	129256	179298	118330	66092.7	120039	122381	108376	141022	104015	122740	53658.2	49526.2	47085.8	81797.9	66518.4	53675.2	60536	55459	58485.5	123182	71005.2	81582.9	63395.9	60363.9	59044.7	87804	58163.4	85562.8	71922.1	89687.8	99430.4
302	M132T696	1.37385	-3.50067	0.00104845	132.096	132	132.101	696.08	677.051	697.653	122	80	17	http://metlin.scripps.edu/metabo_list.php?mass_min=130.95&mass_max=131.25	391379	634148	462530	362167	537186	441300	450529	576956	374084	529665	93196	108818	77468.8	109997	95946.4	151862	133978	141872	131405	247861	269265	305684	247912	144082	229991	281587	208390	312125	268971	399943	316690
303	M176T696	1.40555	-3.4941	0.00105453	176.1	176.1	176.2	696.232	691.493	697.653	106	87	17	http://metlin.scripps.edu/metabo_list.php?mass_min=174.95&mass_max=175.25	4.27371e+06	7.26198e+06	5.03881e+06	4.02344e+06	6.18161e+06	5.11195e+06	5.07849e+06	6.70548e+06	4.17251e+06	5.80197e+06	921207	1.04469e+06	714433	1.18472e+06	966858	1.49877e+06	1.32669e+06	1.41852e+06	1.30876e+06	2.69965e+06	2.95928e+06	3.40624e+06	2.60731e+06	1.49103e+06	2.36591e+06	3.01225e+06	2.16713e+06	3.29145e+06	2.85816e+06	4.44024e+06	3.67384e+06
304	M249T696	1.42341	-3.49145	0.00106983	249.11	249.1	249.2	696.39	692.402	697.653	105	87	17	http://metlin.scripps.edu/metabo_list.php?mass_min=247.96&mass_max=248.26	3.17842e+06	5.59718e+06	3.91149e+06	3.09296e+06	4.59852e+06	3.94792e+06	3.93036e+06	4.98582e+06	3.21523e+06	4.52113e+06	655687	741635	489666	850002	681015	1.09236e+06	959519	1.02811e+06	936244	2.03388e+06	2.16302e+06	2.58321e+06	1.97722e+06	1.07535e+06	1.7907e+06	2.21444e+06	1.61104e+06	2.49997e+06	2.1611e+06	3.40105e+06	2.80737e+06
305	M177T696	1.40459	-3.48651	0.00107818	177.1	177.1	177.104	696.195	694.348	697.653	104	87	17	http://metlin.scripps.edu/metabo_list.php?mass_min=175.95&mass_max=176.25	673121	1.15825e+06	799204	634953	982426	810754	811883	1.06836e+06	669939	922899	147236	165464	114874	187526	153297	239712	209088	232672	210040	432790	472750	538061	417107	237651	379915	479030	342465	540736	456908	705318	589721
306	M260T1699	2.319	-3.61211	0.00109169	260.118	260.1	260.15	1698.61	1697.71	1702.72	50	48	2	http://metlin.scripps.edu/metabo_list.php?mass_min=258.97&mass_max=259.27	140348	84774.2	77072.5	166722	259073	181187	120023	164372	131151	150801	58375.3	114202	50421.2	198479	64804.4	104284	147286	322228	141995	66691.6	181961	37829	3735.44	33891.2	167006	8346.28	13968.9	28114.7	24676.6	21964.1	27204
307	M175T696	1.39687	-3.48202	0.00109481	175.1	175.1	175.2	696.244	692.037	697.653	105	87	17	http://metlin.scripps.edu/metabo_list.php?mass_min=173.95&mass_max=174.25	9.53787e+06	1.60011e+07	1.12377e+07	9.01586e+06	1.37186e+07	1.1346e+07	1.13273e+07	1.48542e+07	9.32376e+06	1.28775e+07	2.10337e+06	2.35991e+06	1.61145e+06	2.69057e+06	2.1989e+06	3.40517e+06	3.01109e+06	3.23997e+06	2.95564e+06	6.07847e+06	6.65486e+06	7.65383e+06	5.88794e+06	3.37968e+06	5.34874e+06	6.5767e+06	4.88509e+06	7.36188e+06	6.43179e+06	9.91888e+06	8.23702e+06
308	M201T1614	1.5205	-3.66068	0.00110387	201.1	201	201.103	1613.61	1605.2	1615.23	104	86	16	http://metlin.scripps.edu/metabo_list.php?mass_min=199.95&mass_max=200.25	183031	293196	153633	148146	174717	138321	145804	190739	180525	227887	160956	150925	128329	167919	151494	139129	139670	152625	181335	214632	164029	120314	97899.8	105429	145006	102909	104127	121516	110042	94781.1	126231
309	M248T696	1.41263	-3.48006	0.00111248	248.103	248.1	248.2	696.442	692.228	707.247	109	87	17	http://metlin.scripps.edu/metabo_list.php?mass_min=246.95&mass_max=247.25	1.21324e+07	2.09789e+07	1.48108e+07	1.18442e+07	1.73009e+07	1.49592e+07	1.44029e+07	1.87704e+07	1.23168e+07	1.70584e+07	2.5704e+06	2.88712e+06	1.92183e+06	3.31477e+06	2.64597e+06	4.24282e+06	3.73788e+06	3.99927e+06	3.63698e+06	7.84789e+06	8.38579e+06	9.61117e+06	7.59271e+06	4.11704e+06	6.93204e+06	8.54958e+06	6.27285e+06	9.5986e+06	8.07771e+06	1.29374e+07	1.07538e+07
310	M178T696	1.40788	-3.47747	0.00111477	178.1	178.081	178.124	696.156	694.348	697.653	104	87	17	http://metlin.scripps.edu/metabo_list.php?mass_min=176.95&mass_max=177.25	116682	204037	135414	109457	166812	140880	137152	180577	113317	163649	24970.2	27461.3	19059.3	32039.4	24385.7	40785.6	34370.9	39400.5	36067.6	74363.4	79651	91084.3	70583.5	40139.9	60960	81737	60136.2	92575.9	78213.2	122402	98601.3
311	M291T1613	1.58015	-3.40781	0.00114056	291.2	291.1	291.2	1613.02	1585.42	1614.84	174	87	16	http://metlin.scripps.edu/metabo_list.php?mass_min=290.05&mass_max=290.35	538546	804287	459153	399664	497997	398945	418135	528130	519448	648214	522765	469725	407836	497418	478237	431799	418088	455311	566697	646717	485837	363862	304431	325137	434101	311232	312569	364304	339595	280892	371794
312	M250T696	1.42167	-3.46716	0.00115337	250.104	250.1	250.159	696.314	694.547	697.653	104	87	17	http://metlin.scripps.edu/metabo_list.php?mass_min=248.95&mass_max=249.25	1.61509e+06	2.86673e+06	1.98161e+06	1.57124e+06	2.34778e+06	2.00651e+06	1.99721e+06	2.63728e+06	1.63146e+06	2.28082e+06	335385	372825	249755	435047	348683	556974	487535	518412	471589	1.04018e+06	1.10211e+06	1.31855e+06	996808	551125	908804	1.13209e+06	822169	1.26991e+06	1.10008e+06	1.74298e+06	1.43153e+06
313	M117T696	1.4174	-3.44407	0.0012085	117.017	117	117.1	696.315	679.115	697.653	98	75	16	http://metlin.scripps.edu/metabo_list.php?mass_min=115.87&mass_max=116.17	1.06302e+06	1.77817e+06	1.22403e+06	1.00126e+06	1.48026e+06	1.23596e+06	1.25017e+06	1.59998e+06	1.03302e+06	1.46669e+06	178617	184793	116453	229918	124435	378452	304776	306208	245339	657189	718627	824239	645784	200485	584825	730527	539581	815873	702463	1.04183e+06	872545
314	M191T1789	1.74149	-3.39149	0.00122422	191.2	191.099	191.202	1789.19	1786.04	1790.29	73	63	10	http://metlin.scripps.edu/metabo_list.php?mass_min=190.05&mass_max=190.35	46019.8	101878	46048.5	122793	35615	48033.2	45940.7	89511.6	87785.4	91884.6	19993.1	29876.8	254596	315793	316192	338238	295002	350651	356482	151504	44835.8	48174.9	33673.2	35586	48539.3	22502.8	54709.6	44929.6	83309.9	32336.7	78447.5
315	M43T569	1.43271	-3.50816	0.00125716	43.1	43.0925	43.1005	569.206	568.651	569.82	101	85	16	http://metlin.scripps.edu/metabo_list.php?mass_min=41.95&mass_max=42.25	384736	549844	358854	208539	364647	364792	325009	427575	320083	412608	168598	152231	147842	248166	209830	172098	189471	176492	186066	378991	226807	249890	202778	190080	185889	264568	180218	262068	231879	274495	320948
316	M130T1699	1.21955	-3.40839	0.00125934	130.096	130.019	130.1	1698.75	1697.75	1709.47	60	46	11	http://metlin.scripps.edu/metabo_list.php?mass_min=128.95&mass_max=129.25	160998	147754	145106	117483	185217	195936	230167	221450	187654	217683	79813.7	84442.1	120105	95031.2	91313.9	184350	108257	112289	93469.9	131131	116637	121140	121110	106436	131544	139084	112701	144354	119812	139563	164191
317	M83T1000	2.01634	-3.31156	0.00129333	83.0427	83	83.1	999.976	998.83	1017.75	86	74	10	http://metlin.scripps.edu/metabo_list.php?mass_min=81.89&mass_max=82.19	101432	144305	97270.3	89772.8	108732	108279	86109.6	124772	93378.2	68388.5	45635.1	47873.8	43729.6	64365.3	17023.7	56468.3	53612.1	49363.5	56358	66765.2	38096.6	83667.7	57715.4	30922.9	38677.1	87932	35308.1	73645.9	73328.3	115562	32369.8
318	M276T696	1.43642	-3.43354	0.00130295	276.144	276.1	276.2	696.481	694.629	697.855	104	87	17	http://metlin.scripps.edu/metabo_list.php?mass_min=274.99&mass_max=275.29	4.07552e+06	7.21143e+06	4.90159e+06	3.7854e+06	6.0564e+06	4.92724e+06	4.91218e+06	6.63271e+06	3.97137e+06	5.69509e+06	794328	902180	596659	1.04467e+06	828162	1.34291e+06	1.17287e+06	1.2633e+06	1.14453e+06	2.51099e+06	2.76253e+06	3.23955e+06	2.39137e+06	1.29078e+06	2.19572e+06	2.84603e+06	2.00473e+06	3.21847e+06	2.66926e+06	4.50605e+06	3.52516e+06
319	M170T647	1.47332	-3.44079	0.00131735	170.1	170	170.138	646.5	645.006	658.341	136	87	17	http://metlin.scripps.edu/metabo_list.php?mass_min=168.95&mass_max=169.25	99830.7	213188	126037	46820.8	101913	122386	91697.5	127186	87805.4	92169.9	54408.9	41492.4	43506.2	97693.1	63645.7	49763.7	60853.8	60498.3	58387.9	129139	72994.4	72562.9	32851.1	68756.4	57574.8	78642.5	46948.8	86267.7	57526.3	90729.4	105360
320	M44T569	1.39496	-3.51397	0.00132391	44.1	44.0841	44.1	569.173	568.651	569.609	75	66	9	http://metlin.scripps.edu/metabo_list.php?mass_min=42.95&mass_max=43.25	186892	256757	174385	101236	178375	173970	159343	203282	151979	195540	87757.6	79239.4	75516.1	125934	105665	89390.5	95325.6	94295.6	96067.6	185826	113824	126707	105964	96192.6	93855.2	133449	94410.3	133580	119348	138853	157800
321	M278T696	1.42729	-3.4207	0.00133436	278.131	278.1	278.191	696.39	694.629	697.653	104	87	17	http://metlin.scripps.edu/metabo_list.php?mass_min=276.98&mass_max=277.28	541951	1.00195e+06	684485	521950	813023	683244	660969	891612	543261	804359	110673	124344	82050	140709	114013	180967	160590	171887	155816	351688	371233	437822	331843	178374	303225	381631	273181	433244	369237	602401	486343
322	M58T569	1.42534	-3.48096	0.00137612	58.0986	58.061	58.1008	569.138	568.651	569.609	66	59	7	http://metlin.scripps.edu/metabo_list.php?mass_min=56.95&mass_max=57.25	140420	197139	131763	73314.6	134199	131462	118938	157051	116682	149550	60794.2	56380.7	56823.6	91793.2	78044.4	63511.5	69027	65603.2	69621.3	140350	84152.9	93471.3	77602.6	68328.3	66585.9	99661.7	66567.3	98013.9	82321	97089.6	118490
323	M277T696	1.43067	-3.41132	0.00137972	277.153	277.105	277.2	696.447	694.629	697.653	104	87	17	http://metlin.scripps.edu/metabo_list.php?mass_min=276&mass_max=276.3	1.08233e+06	1.99129e+06	1.34301e+06	1.04499e+06	1.60402e+06	1.30428e+06	1.30062e+06	1.75268e+06	1.09545e+06	1.57957e+06	212951	240159	156898	278854	219165	359332	311397	339600	306078	688052	732953	858033	661129	341972	598471	758559	539125	859403	713405	1.19555e+06	963826
324	M44T1520	1.64019	-3.43495	0.00146928	44.0822	44	44.1	1520.35	1516.68	1562.52	89	70	13	http://metlin.scripps.edu/metabo_list.php?mass_min=42.93&mass_max=43.23	82161.3	442785	302099	274341	425130	447603	542502	57968.4	317697	5446.32	340662	252334	210508	358064	248797	134336	211301	236022	350160	63018.8	331468	345255	14201	57803.8	235400	28372.3	279497	357800	69382.1	113766	117724
325	M317T1509	1.51184	-3.27171	0.00154886	317.2	317.18	317.2	1508.92	1493.5	1517.58	61	47	3	http://metlin.scripps.edu/metabo_list.php?mass_min=316.05&mass_max=316.35	97065.8	193018	87748.8	79540	115145	85906.9	116913	133823	102843	103297	224125	65380.4	74652.3	105720	63712.8	71494.6	52012.6	57820.2	51828.9	113784	87755.3	71316.8	55431.3	126957	73883.6	91269.5	72398.4	102582	87073.5	109654	72330.4
326	M99T696	1.43356	-3.39403	0.00160035	99.0938	99.0511	99.1237	696.088	682.806	697.653	107	71	11	http://metlin.scripps.edu/metabo_list.php?mass_min=97.94&mass_max=98.24	116405	194898	140129	111257	144845	137125	119802	172365	115914	156762	15786	23134.8	18601.7	54503.5	20214.2	34807.3	27307.3	30075.5	32278.7	103732	69114.2	89746.6	65759.7	33542.3	53382	69353	54093.3	87494.9	74178.6	118513	86913.9
327	M338T1538	1.44839	-3.36366	0.00163142	338.199	338.1	338.206	1537.83	1516.87	1545.32	108	87	17	http://metlin.scripps.edu/metabo_list.php?mass_min=337.05&mass_max=337.35	55082.5	127343	54653.6	43145.5	108356	77504.4	90370.8	78928.7	44897.3	79499.6	77454.5	42291.5	31824	58970.3	41339	33275.3	32879.7	38070.6	52819.7	51939.4	52411.4	55975.6	23621.9	98450.1	36283.5	31304.4	39709.8	92088.3	42534.9	57189.3	55521.1
328	M132T1397	1.82461	-3.41492	0.00165773	132.066	132	132.099	1397.33	1396.87	1398.37	67	60	7	http://metlin.scripps.edu/metabo_list.php?mass_min=130.92&mass_max=131.22	312204	464199	273081	74027.1	333637	278517	299297	443661	283437	396482	36101	49516.1	36073.8	147457	73534.3	52934.4	145466	54324.9	74094.3	297753	68388.2	201860	178910	8242.1	101343	211954	74769.6	107830	90866.1	241917	254750
329	M288T1542	1.63618	-3.40969	0.00170796	288.143	288.091	288.2	1542.16	1527.53	1552.72	94	69	13	http://metlin.scripps.edu/metabo_list.php?mass_min=286.99&mass_max=287.29	30565	46330.7	24987.6	3218.23	31997.7	14372.7	28300.5	37725.6	27453.6	35755.7	27935.4	3927.47	871.917	20376.6	14435.8	2049.83	1368.54	3140.16	18483.2	23668.5	16210.6	19013.5	1437.39	33196.3	2798.31	2421.7	12621.7	30889.1	15116.2	18427.3	18091.2
330	M44T954	1.24101	-3.3115	0.00171885	44.1	44.0774	44.1	953.981	924.094	955.394	76	63	12	http://metlin.scripps.edu/metabo_list.php?mass_min=42.95&mass_max=43.25	131610	240018	185180	162151	199689	174786	185770	166451	172247	208227	120001	111540	73632.2	110680	110374	130592	86617	123082	93349.1	140451	124418	94337.7	119335	141549	116156	74526.1	96127.4	147875	138935	140598	92565.9
331	M102T646	1.45987	-3.33997	0.00179205	102.1	101.987	102.1	646.071	638.062	657.828	142	87	17	http://metlin.scripps.edu/metabo_list.php?mass_min=100.95&mass_max=101.25	606918	1.14627e+06	768942	329216	816342	792130	580349	774426	599961	782069	335090	239080	253296	558332	429876	334871	336642	368409	358002	767610	404370	478513	399847	370851	343984	459366	263564	552076	378024	522163	675695
332	M334T1557	1.33313	3.49151	0.00183858	334.198	334.1	334.205	1556.7	1536.52	1571.33	142	87	17	http://metlin.scripps.edu/metabo_list.php?mass_min=333.05&mass_max=333.35	75855.1	186685	67014.4	132622	100941	73021.2	114278	123795	97228	111400	97226.1	125913	99918.7	122395	84686.9	65055.7	92383.8	80401	182369	147229	187758	146517	230894	190520	138310	162490	102945	187078	75401	167766	166162
333	M118T696	1.43941	-3.30604	0.00190668	118.03	118	118.087	696.326	695.159	697.653	88	73	15	http://metlin.scripps.edu/metabo_list.php?mass_min=116.88&mass_max=117.18	185966	310710	220627	172435	255965	223548	216028	277027	180500	255478	22349.1	33404.8	21797.8	20816.9	25162.9	42546.9	24264.3	57775.2	29567.5	115712	124081	144695	113939	23298.1	104200	127180	93179.1	141996	120016	186886	149351
334	M279T1561	1.51017	-3.31266	0.00191812	279.292	279.229	279.3	1561.19	1559.27	1564.85	56	50	6	http://metlin.scripps.edu/metabo_list.php?mass_min=278.14&mass_max=278.44	11599.3	53687.7	16160.8	65246.6	82556.6	93780.4	9848.19	87810.2	71029.2	65220.7	39329.5	48470	35315.1	51232	68713.4	46144.7	37358.3	25010.3	74289.2	21799.6	23990.8	36731.8	26236.9	11504.1	72850.9	35076.9	42550.8	65312.5	43228	78960.8	63599.2
335	M132T569	1.486	-3.39343	0.00192831	132.013	131.998	132.078	569.263	568.651	569.82	101	86	15	http://metlin.scripps.edu/metabo_list.php?mass_min=130.86&mass_max=131.16	251112	373231	242647	109384	239329	246123	213044	291468	208482	275697	116555	100239	98312	175025	147232	116625	130465	124322	129284	275428	126845	172191	131926	128047	111502	183852	101384	179279	136038	182853	226252
336	M203T1541	1.37522	-3.25718	0.00195481	203.106	203.1	203.211	1540.58	1516.19	1619.27	345	87	17	http://metlin.scripps.edu/metabo_list.php?mass_min=201.96&mass_max=202.26	512053	1.02525e+06	520601	765393	885881	478606	876564	709648	473089	594639	363178	219512	160311	303608	307210	221423	210968	262630	304798	407122	471324	417980	396444	442555	360610	360394	317207	532668	343172	568412	453468
337	M47T954	1.24281	-3.25545	0.00196002	47.06	47.0087	47.1	954.044	952.246	955.394	83	71	12	http://metlin.scripps.edu/metabo_list.php?mass_min=45.91&mass_max=46.21	142336	263789	193437	160627	209476	178271	204863	200372	200136	219823	135792	123908	84317	137993	137754	155919	104016	133308	117373	159855	134827	107714	132119	152418	117387	81440.7	97547.5	166078	145245	143807	100681
338	M46T569	1.3784	-3.36291	0.00199852	46.0888	46.0373	46.1	569.09	568.46	569.609	81	70	11	http://metlin.scripps.edu/metabo_list.php?mass_min=44.94&mass_max=45.24	71376.9	98239.5	67320.4	38657.3	65250.9	65189.7	60933.4	78195.7	59047.1	74826.3	31856.2	30936.9	28434.3	47968.8	40857.4	35209.2	37694.5	36100.1	38324	71258.1	43616	48577.3	40047.6	36667.2	36759.6	50976.5	34707.8	51321.1	45511.6	53249.6	60952
339	M45T569	1.39001	-3.34746	0.00204521	45.1	45.0921	45.1	569.2	568.651	569.82	97	83	14	http://metlin.scripps.edu/metabo_list.php?mass_min=43.95&mass_max=44.25	850475	1.1835e+06	798731	462535	804013	806800	730278	946178	708579	911896	391658	352355	346807	572110	483467	404647	439338	409473	435210	860078	516334	574360	482994	437332	422388	606639	420132	603084	527449	627465	732350
340	M405T1538	1.46717	-3.26937	0.00206593	405.2	405.178	405.247	1537.88	1516.52	1544.54	98	77	16	http://metlin.scripps.edu/metabo_list.php?mass_min=404.05&mass_max=404.35	24925.7	69361.8	14621	15582.7	49449.2	35835.6	41778.9	23953.5	19696.4	25284	37879.2	19562	15597.4	27954.6	18128.5	14863.5	15916	16953	24732.6	22627.6	22487.2	25749	10970.9	43543.9	11899.7	11736.3	20054.2	43447.6	19150.6	22626	18792.9
341	M246T696	1.40022	-3.25602	0.00214042	246.1	246.1	246.114	696.468	694.547	697.855	100	83	17	http://metlin.scripps.edu/metabo_list.php?mass_min=244.95&mass_max=245.25	707020	1.28943e+06	890802	685917	1.05788e+06	889554	854934	1.14089e+06	718475	1.02538e+06	103730	158744	89174.9	187469	131322	243990	207460	214403	181172	446580	493613	569827	445167	235060	405248	507298	360165	567920	476937	784142	642361
342	M45T954	1.24628	-3.21649	0.00220282	45.1	45.0957	45.1	954.034	952.246	955.394	102	85	17	http://metlin.scripps.edu/metabo_list.php?mass_min=43.95&mass_max=44.25	673968	1.26177e+06	969606	852433	1.03918e+06	936640	966675	858636	890985	1.0848e+06	633942	552707	370941	565444	544596	638841	429052	627574	464467	743167	629272	471222	604128	727614	583978	407767	478491	772103	701347	712884	494940
343	M73T1397	1.44273	-3.26528	0.00220854	73.1	73.1	73.1	1397.24	1396.87	1398.37	72	61	11	http://metlin.scripps.edu/metabo_list.php?mass_min=71.95&mass_max=72.25	7.74612e+06	1.14016e+07	7.21899e+06	5.14964e+06	8.63334e+06	6.90209e+06	7.79319e+06	1.12622e+07	7.08011e+06	9.84723e+06	1.98736e+06	2.1313e+06	2.00918e+06	3.7539e+06	3.67711e+06	3.12804e+06	3.66991e+06	2.65307e+06	3.50065e+06	7.24132e+06	4.43108e+06	5.1107e+06	4.62498e+06	3.46711e+06	4.10581e+06	5.31012e+06	3.44154e+06	4.75302e+06	4.46563e+06	6.21583e+06	6.3366e+06
344	M74T1397	1.44121	-3.26035	0.00222248	74.1	74.0982	74.1	1397.24	1396.63	1398.07	70	59	11	http://metlin.scripps.edu/metabo_list.php?mass_min=72.95&mass_max=73.25	825407	1.20711e+06	769010	543322	920984	750808	829656	1.20417e+06	784332	1.04612e+06	220190	239944	215310	401563	384704	334900	391458	287330	369831	773901	468721	562876	489311	365613	448971	562050	363864	493092	494891	659744	668683
345	M203T1397	1.50407	-3.25462	0.00227311	203.1	203.095	203.113	1397.39	1396.87	1398.37	63	54	9	http://metlin.scripps.edu/metabo_list.php?mass_min=201.95&mass_max=202.25	160821	241420	139325	101870	171969	136888	152907	229765	141139	201514	32694.7	40504.8	38017.6	69361.4	65170.3	56113.2	68550.8	47833.6	63900.2	147492	85588.3	99624.1	84496.7	64323.4	76804.1	104641	61692.3	86804.5	85460.2	121500	129951
346	M191T1519	1.72001	-3.1289	0.0022841	191.1	191.1	191.103	1518.88	1505.72	1547.74	295	87	17	http://metlin.scripps.edu/metabo_list.php?mass_min=189.95&mass_max=190.25	1.72561e+06	4.27286e+06	1.57449e+06	1.4603e+06	2.46331e+06	2.31623e+06	2.09241e+06	1.46251e+06	1.86062e+06	1.72979e+06	4.29029e+06	1.34256e+06	1.26416e+06	1.34687e+06	1.50796e+06	1.34056e+06	1.37701e+06	1.31144e+06	2.05738e+06	1.84473e+06	1.88687e+06	1.87097e+06	1.10804e+06	1.85295e+06	1.32033e+06	1.28548e+06	1.66741e+06	3.98512e+06	1.69083e+06	1.68883e+06	1.78776e+06
347	M234T646	1.4371	-3.14978	0.00233425	234.2	234.097	234.2	646.363	627.272	647.657	59	50	8	http://metlin.scripps.edu/metabo_list.php?mass_min=233.05&mass_max=233.35	30487.5	158654	53466.9	21110.6	56789.8	118103	36592.4	79727.9	17828.4	32668.1	27519.1	24893.3	33480.4	68304.2	22963.8	36675.8	25942.7	27399.9	23215.7	39071.8	36689.7	48478.2	26541.2	40340.6	29464.3	40959.5	22099.7	50838	34071.4	27538.4	55061.8
348	M288T976	2.55932	-3.14979	0.00235241	288.195	288.163	288.202	976.385	941.152	977.902	65	45	7	http://metlin.scripps.edu/metabo_list.php?mass_min=287.05&mass_max=287.35	65283.9	66968.5	17943.8	192436	87111.5	60979.4	94698.5	22897.4	35046.6	35009.5	10290.4	4880.41	14949.6	1236.19	31903.4	2872.65	13740	1762.72	7058.65	67418.6	10151.9	11449.3	13447.7	18043.5	14971.8	5908.19	59160.2	6039.42	7380.63	7943.97	21860
349	M130T1397	1.48674	-3.24432	0.00238349	130.094	130.057	130.1	1397.28	1396.75	1398.37	98	82	16	http://metlin.scripps.edu/metabo_list.php?mass_min=128.94&mass_max=129.24	669746	1.00435e+06	583280	429620	709423	585945	635466	951197	597769	841275	154976	179372	167897	312387	290120	257045	305909	224812	276767	611648	359562	425532	383293	276991	344808	453984	277075	375049	369834	525917	550566
350	M59T1397	1.44824	-3.24206	0.00240271	59.1	59.09	59.1	1397.23	1396.6	1398.37	89	77	12	http://metlin.scripps.edu/metabo_list.php?mass_min=57.95&mass_max=58.25	654995	948606	612159	441864	731435	608945	660694	950313	624757	822405	163001	194011	187114	320967	306911	270500	313543	234397	295255	614699	380871	432347	388583	290283	361700	454962	292320	397503	390303	532106	536046
351	M114T569	1.42417	-3.28052	0.00243087	114.099	114.068	114.102	569.257	568.651	569.82	102	86	16	http://metlin.scripps.edu/metabo_list.php?mass_min=112.95&mass_max=113.25	190426	268627	175610	94256.8	175924	179397	156828	210961	153433	204048	80447.7	74085.7	72083.6	124363	103433	84414.4	95277.1	89192.6	91341.3	194564	109783	123453	93818.1	92879.1	89967.2	132410	87563.7	130030	113193	137619	164351
352	M59T569	1.39769	-3.27797	0.00245833	59.1	59.0868	59.1	569.218	568.651	569.82	102	86	16	http://metlin.scripps.edu/metabo_list.php?mass_min=57.95&mass_max=58.25	532904	759826	500418	281714	502524	510336	449052	594089	439862	567664	242410	216442	211798	361259	299671	252471	275553	261218	268004	545486	322100	359467	286548	271243	261438	380203	256937	374661	329997	389613	462594
353	M203T569	1.43363	-3.26423	0.00250051	203.099	203.082	203.104	569.285	568.651	569.82	88	77	11	http://metlin.scripps.edu/metabo_list.php?mass_min=201.95&mass_max=202.25	126680	193788	122885	61405.8	120894	123893	109873	144853	98591.9	139357	54561	48820.5	47052.1	83847	64550.4	57068.8	60238.9	57340.8	61321.5	133656	75615.6	84239.4	64435.9	60877	59953.8	92100.2	57799.3	89256.3	76972.2	91638.7	107843
354	M114T1537	2.14432	-3.098	0.00257622	114.035	114	114.1	1537.31	1499.04	1574.61	305	87	17	http://metlin.scripps.edu/metabo_list.php?mass_min=112.89&mass_max=113.19	650694	50330.1	54239.9	46041.1	127080	97326.2	96769.1	68596.6	591354	768436	123617	65611.3	126614	72017	243100	48772.2	41891.1	229982	84752.1	42776.9	259737	278473	185380	136412	43452.2	283993	54290.5	132211	69305.2	74998.2	363948
355	M116T1324	2.40709	3.41486	0.00260409	116.065	116	116.1	1323.69	1322.31	1325.79	45	32	13	http://metlin.scripps.edu/metabo_list.php?mass_min=114.92&mass_max=115.22	42388.8	1537.65	78158.4	534653	3700.61	4905.87	34458.9	53598	879.987	723033	22881.4	23721.2	370033	66419.1	74748	113567	464809	386498	61989.1	253397	826486	452505	2437.67	58953.6	414410	446696	291643	524846	706557	1412.66	590469
356	M143T1529	2.38866	-3.21926	0.00262025	143.085	143	143.2	1528.81	1498.76	1546.3	213	87	17	http://metlin.scripps.edu/metabo_list.php?mass_min=141.94&mass_max=142.24	199410	1.88663e+06	198145	172311	1.82779e+06	1.28379e+06	1.51349e+06	201810	204610	229497	1.3986e+06	175012	143286	1.01943e+06	169268	154370	142668	162632	970509	199212	218997	231775	118805	1.72231e+06	156078	135410	184795	1.61813e+06	178162	216747	211532
357	M100T1397	1.46048	-3.21348	0.00263516	100.1	100.081	100.1	1397.3	1396.75	1398.37	90	75	15	http://metlin.scripps.edu/metabo_list.php?mass_min=98.95&mass_max=99.25	768579	1.14571e+06	707772	508334	864222	681860	772808	1.12697e+06	699615	970602	193441	233897	218429	379534	370898	315937	374951	283208	343919	728211	443758	505778	455958	332724	435416	525994	338232	463712	434591	612870	638650
358	M35T993	1.50429	-3.23994	0.00264791	35.0723	35.0236	35.0951	993.243	991.551	994.098	70	61	9	http://metlin.scripps.edu/metabo_list.php?mass_min=33.92&mass_max=34.22	20000.7	30207.7	18408	12017.4	20437.2	16902.2	18750.4	25987.3	17933.3	24246.4	5129.87	4035.89	5262.86	10221.6	9816.35	7523.87	8221.85	6550.13	8601.21	19056.1	11986.1	14652	8750.26	8686.08	8361.64	13485.2	8780.27	12739.2	11965.2	14739.9	17604.2
359	M385T1562	1.54401	-3.24099	0.00265876	385.199	385.164	385.233	1561.59	1559.87	1565.56	50	47	3	http://metlin.scripps.edu/metabo_list.php?mass_min=384.05&mass_max=384.35	20083.7	25536.3	15783.6	10384.2	22069.7	16732.1	12902	20092.3	13350.5	18057.8	9800.85	8871.83	7841.01	16073.1	9121.69	6135.54	10221	9555.39	10549.7	14959.6	10929	11780.2	6738.03	6450.31	12018.2	12200.3	5716.39	11846.8	9741.75	13291.3	14946.1
360	M60T1397	1.41727	-3.19512	0.0026651	60.084	60.0414	60.1037	1397.23	1396.6	1398.07	65	55	10	http://metlin.scripps.edu/metabo_list.php?mass_min=58.93&mass_max=59.23	82236	120245	74691.3	54403.1	91413.1	75824.7	81700.6	116063	77352.5	104090	22553.4	25109.3	22676.8	39174.1	39923.1	33075.1	40037.4	30016.3	36502.7	76720.2	47453.3	57437.8	50462.9	36162.4	46714.4	58441.6	37459.7	48621.6	48509.6	66844.8	68323.6
361	M85T696	1.43947	-3.15531	0.0027062	85.1	85.0465	85.2	695.739	682.929	698.428	102	67	11	http://metlin.scripps.edu/metabo_list.php?mass_min=83.95&mass_max=84.25	63934.9	151091	119702	34366.7	99599.6	126376	133513	14106.5	81548.2	101588	19920.2	11713.2	17229.4	11303.9	31039.1	14165.8	22359.5	34500.1	22939.5	51551.3	58125.6	83009.5	50370.9	15178.4	66704.2	68555.6	52470	52244.3	60908.5	99028.1	54862.4
362	M340T771	1.40855	-3.18944	0.00273431	340.123	340.087	340.163	771.046	769.217	772.525	98	82	16	http://metlin.scripps.edu/metabo_list.php?mass_min=338.97&mass_max=339.27	44429.7	69471.7	51307.7	41716.2	68364.4	42652.7	47230.9	61341.6	46939.8	71491.9	15891	14952.9	10853.2	14392.7	17732	12896	11942.5	15387.5	18386.7	15594.7	35708.3	31861.3	26604.7	14923.4	17247.7	19985.9	29215.7	34982.4	37469.1	34261.2	37104.8
363	M59T954	1.24542	-3.14011	0.00275849	59.1	59.089	59.1	954.032	952.246	955.394	102	85	17	http://metlin.scripps.edu/metabo_list.php?mass_min=57.95&mass_max=58.25	323954	618992	473120	420302	510860	460745	469272	411809	430890	528059	311115	270386	176968	268465	257862	310663	207661	311431	210723	367099	311122	222951	285292	353311	289476	196551	231321	377937	344543	348643	239599
364	M57T569	1.38345	-3.22675	0.0028021	57.0881	57.0439	57.1	569.202	568.651	569.609	64	58	6	http://metlin.scripps.edu/metabo_list.php?mass_min=55.94&mass_max=56.24	96202.3	134203	92037.1	49477.8	91163.3	91549.6	80530	106385	79466.3	102124	43609.8	39623	38313.4	64761.9	54659.9	45033.8	50740.9	45392.3	47853	97320.4	56897.4	63953.6	57083.7	50362.1	47105.2	70137.3	46325.3	68219.8	57630	70416.4	82631.9
365	M146T1397	1.4807	-3.18083	0.00284782	146.1	146.1	146.104	1397.31	1396.75	1398.37	97	81	16	http://metlin.scripps.edu/metabo_list.php?mass_min=144.95&mass_max=145.25	512743	759345	446240	325622	547601	443193	488720	723022	460695	638575	112690	135396	128800	236664	220859	192466	237196	168285	209219	467999	273112	326052	292652	211023	261717	347198	214358	280403	278686	395651	419847
366	M139T657	1.1986	-3.25575	0.00289242	138.995	138.975	139.009	656.739	646.776	659.457	110	87	17	http://metlin.scripps.edu/metabo_list.php?mass_min=137.84&mass_max=138.14	101004	111168	101724	94099	108817	144183	107568	104170	92283.5	113797	72144.6	104615	51059.7	130637	74836.1	131556	120669	120881	69852.3	79253.7	75155.5	85081.9	102965	119544	97613.8	73894.8	56371	89189.4	73716.4	95262.7	85651.2
367	M46T954	1.24146	-3.09805	0.00314247	46.0869	46.0606	46.1	954.025	952.781	955.394	76	64	12	http://metlin.scripps.edu/metabo_list.php?mass_min=44.94&mass_max=45.24	47626	90619.8	72253	60474.3	75525.7	65375.8	70248.5	64410.2	65340.5	78320.8	46038.3	40128.2	26541.3	42130.4	39482.8	46366.8	31442.5	45489.3	34213.4	53516.7	45277.4	34181.2	44474	53102.8	43045.4	26950.7	34952	56289.5	50957.7	52613.6	32736.2
368	M74T1538	1.33388	-3.13432	0.00314435	74.1	74.1	74.1	1537.82	1499.04	1565.18	365	87	17	http://metlin.scripps.edu/metabo_list.php?mass_min=72.95&mass_max=73.25	1.35232e+06	2.5645e+06	1.29518e+06	1.17302e+06	2.36579e+06	1.72743e+06	2.02095e+06	1.36454e+06	1.30286e+06	1.56001e+06	1.82817e+06	1.06528e+06	884215	1.41606e+06	1.02898e+06	914050	884359	1.01863e+06	1.28914e+06	1.22523e+06	1.28797e+06	1.36633e+06	758327	2.25854e+06	990014	858770	1.08569e+06	2.08749e+06	1.12806e+06	1.311e+06	1.33466e+06
369	M130T505	1.5345	-3.05199	0.00321392	130.1	130.089	130.102	504.81	496.434	512.796	206	87	17	http://metlin.scripps.edu/metabo_list.php?mass_min=128.95&mass_max=129.25	720079	697030	416403	876283	346208	641042	439123	456056	1.21743e+06	833334	232752	352216	369487	531228	391715	515421	261928	381576	268649	459549	191717	217796	656640	637273	253248	222118	232734	275531	321706	261483	285927
370	M134T655	1.16199	-3.11648	0.00323419	134	134	134.098	654.932	637.048	659.421	151	87	17	http://metlin.scripps.edu/metabo_list.php?mass_min=132.85&mass_max=133.15	1.90054e+06	2.25396e+06	1.90729e+06	1.96748e+06	1.84746e+06	2.04837e+06	1.98564e+06	2.07202e+06	2.06594e+06	2.41943e+06	1.40874e+06	1.35884e+06	1.40859e+06	1.36376e+06	1.41864e+06	1.49293e+06	1.39834e+06	1.51884e+06	1.44511e+06	1.79988e+06	1.48479e+06	1.63201e+06	1.67634e+06	1.29805e+06	1.35647e+06	1.59929e+06	1.40846e+06	1.68524e+06	1.52557e+06	1.57004e+06	1.81422e+06
371	M74T569	1.38171	-3.18078	0.00323948	74.1	74.0964	74.1008	569.167	568.651	569.662	90	78	12	http://metlin.scripps.edu/metabo_list.php?mass_min=72.95&mass_max=73.25	635859	913401	598702	329157	605986	610857	539939	706166	524819	683869	292136	263343	259994	439452	369464	305063	330165	315225	332227	668203	393287	437222	372328	336033	317024	469370	315145	458022	399269	474083	562092
372	M198T1397	1.506	-3.1387	0.00326456	198.108	198.076	198.148	1397.39	1396.87	1398.37	83	71	12	http://metlin.scripps.edu/metabo_list.php?mass_min=196.96&mass_max=197.26	65496.1	95586.5	55455.9	39561.2	69686.6	55228	60904.5	92834.4	44923	79399.9	11827.7	14391.2	15373.3	29979.3	28082.7	24549	29398.1	19327	25078.3	60929.7	34511.3	40427.8	35964.8	26544.9	32871.4	46479.1	23979.7	29380.2	34818.8	50246.2	51692.3
373	M131T1397	1.44656	-3.12876	0.00327003	131.097	131.036	131.1	1397.34	1396.72	1398.07	53	48	5	http://metlin.scripps.edu/metabo_list.php?mass_min=129.95&mass_max=130.25	365680	541957	321912	218926	390881	316735	355378	511039	322703	456466	86619.5	98063.3	95465.3	165824	162450	135874	163825	122728	158536	345758	201577	235689	206797	151300	171993	246107	153848	208590	205280	290936	301775
374	M101T569	1.39474	-3.17973	0.00334327	101.099	101.034	101.1	569.22	560.562	569.609	51	47	4	http://metlin.scripps.edu/metabo_list.php?mass_min=99.95&mass_max=100.25	144703	205930	134648	72087.6	128359	136149	117653	158609	116172	148333	65156.8	58870.5	54223.3	99203.4	82704.9	67105.1	74172.3	69407.2	73096.8	153872	85053.4	96974.3	74898.1	74472.8	70148.9	105486	70541.4	100448	87878.8	105129	129299
375	M87T1397	1.43313	-3.13043	0.00335445	87.0912	87.0629	87.1	1397.31	1396.7	1398.07	49	44	5	http://metlin.scripps.edu/metabo_list.php?mass_min=85.94&mass_max=86.24	101197	144463	91134.6	66495.3	109618	91893.5	99997.4	143233	91976.9	123329	27564.5	29801.6	26815.7	50065.2	48798	40597.5	48307.9	35410.3	46907.2	97450.3	56496.1	66533.8	53574.6	43650	58066	69988	43128.1	60146.4	59227.9	79990.4	82827.5
376	M60T569	1.38021	-3.1632	0.00340138	60.0774	60.0261	60.1013	569.198	568.651	569.662	101	85	16	http://metlin.scripps.edu/metabo_list.php?mass_min=58.93&mass_max=59.23	94222.6	136144	89288.8	52069.9	87629.8	90091.2	80901	105916	78080.8	100112	43415	39554.6	37878.9	62817.6	54332	44181.8	49302.3	47381.2	48912.5	98776.5	58926.2	63072.5	51969.8	48534.3	47682.4	69034.8	47440.9	67394.7	58699.7	69351.5	82481.7
377	M114T1397	1.44699	-3.10532	0.00345278	114.1	114.069	114.1	1397.29	1396.75	1398.83	99	82	17	http://metlin.scripps.edu/metabo_list.php?mass_min=112.95&mass_max=113.25	339297	504348	302350	219394	380384	301109	332028	505317	310613	427519	78235.7	91624.8	87439.1	159009	149623	134806	159129	113769	141647	325652	189235	224951	198378	146487	176067	235190	144367	195283	190310	272682	282025
378	M190T1526	1.35661	-3.09323	0.0034821	190.1	190.1	190.2	1526.34	1505.14	1545.32	208	87	17	http://metlin.scripps.edu/metabo_list.php?mass_min=188.95&mass_max=189.25	1.14605e+06	2.39599e+06	1.11204e+06	957240	2.22052e+06	1.54859e+06	1.89684e+06	1.10278e+06	1.11457e+06	1.31432e+06	1.81557e+06	938870	752663	1.31855e+06	893499	806033	752199	872424	1.19667e+06	1.04968e+06	1.17585e+06	1.23009e+06	651931	2.06409e+06	833136	714172	994916	1.92564e+06	974075	1.17825e+06	1.18641e+06
379	M279T696	1.45827	-3.10268	0.0034846	279.13	279.1	279.19	696.46	694.615	697.653	85	71	14	http://metlin.scripps.edu/metabo_list.php?mass_min=277.98&mass_max=278.28	100185	184651	122433	96829	149660	124667	123717	160955	98686.7	144848	5739.28	5136.1	3776.58	17214.7	6403.93	33486.4	29402.2	31414.8	16879.4	63705.9	71249.9	81355.1	60020.3	23206.3	55375.9	69567	49982	79264.8	67177.2	109155	90331.4
380	M112T569	1.41199	-3.1431	0.00357941	112.082	112.029	112.101	569.231	568.651	569.82	94	81	13	http://metlin.scripps.edu/metabo_list.php?mass_min=110.93&mass_max=111.23	64503.3	93632.9	59945.4	33384.4	62237.8	60861.5	54129	70872.4	53211.2	70458.7	28080.3	26152.2	25254.8	43995.1	35921.7	28598.8	31819.6	29300.4	31766	70383.8	38170	42002.3	33401.5	30893.2	31185.8	45507.2	29826.3	46175.8	38591.9	46110.6	57153.8
381	M74T1699	1.1908	-3.06021	0.00360231	74.1	74.0959	74.1	1698.71	1697.26	1743.51	152	87	17	http://metlin.scripps.edu/metabo_list.php?mass_min=72.95&mass_max=73.25	890312	948718	832343	716034	1.01867e+06	988581	889511	1.16339e+06	1.01123e+06	1.12439e+06	446258	466756	467545	535677	505037	525357	568677	636332	522917	781404	670242	689603	680643	585247	694040	752244	603039	784670	712677	762869	877765
382	M107T556	1.49763	3.11761	0.00361447	107.021	106.998	107.08	556.221	555.758	556.742	56	44	12	http://metlin.scripps.edu/metabo_list.php?mass_min=105.87&mass_max=106.17	2018.88	3086.99	3798.81	3106.15	19928.7	2152.6	3755.87	2623.08	2568.24	10846.4	47827.2	48021.6	42147.8	43404.1	15535.8	45083	51476.8	42383	44044	25061.8	42014	47058.3	58463.6	52005.7	43571.7	55317.3	51475.6	12053.7	34139.5	54490.3	36506.9
383	M68T1397	1.39891	-3.07108	0.00365643	68.0975	68.0766	68.1051	1397.27	1396.6	1399.21	82	70	12	http://metlin.scripps.edu/metabo_list.php?mass_min=66.95&mass_max=67.25	82439.6	120587	73914.7	53872.1	90820.9	73221	81112.5	117936	75318.5	104300	20093.8	21339.6	21721.8	39965.3	38797.3	32992.9	39475.8	27754.8	37807.5	78557.7	45741.8	53381.6	51107.1	37623.5	45660.7	57277.1	35029.6	49809.7	47924.8	66630.5	66699.5
384	M51T429	1.96638	-3.20754	0.00367295	50.9739	50.8783	51	428.732	427.694	430.21	77	68	9	http://metlin.scripps.edu/metabo_list.php?mass_min=49.82&mass_max=50.12	52516.5	74391.6	58711.6	6855.4	79992.7	71108.6	57696.7	72820.7	58984.4	69455	46348	9144.41	39695.5	61366.2	44280.7	55926.7	0	9794.37	43116.1	63483.6	0	4857.96	0	4750.59	4642.74	29567.8	0	60782	49700.3	15648.2	52822.4
385	M40T738	1.23861	-3.0739	0.0036795	40.0866	40.0458	40.1072	737.618	736.479	738.673	89	75	14	http://metlin.scripps.edu/metabo_list.php?mass_min=38.94&mass_max=39.24	30199.6	44966.9	31112.1	28438.9	37287.4	28880.9	30661.7	41037.8	28991.8	45243.4	23138.4	27238.8	20160.5	23493.9	34785.7	21629.9	20051.5	24217.3	29629.6	33852.8	24695.4	28930.2	26257.8	19468.9	24223.9	22647.7	20381	23611.8	21696	30204	23680.1
386	M115T1397	1.44541	-3.08857	0.00368231	115.1	115.078	115.1	1397.28	1396.87	1398.37	83	71	12	http://metlin.scripps.edu/metabo_list.php?mass_min=113.95&mass_max=114.25	249786	368689	219607	164187	275325	220590	248193	361863	225821	309460	55875.7	57800.3	63238.8	119031	110766	98721.4	116109	76239.7	103731	238582	139419	161951	145022	109105	132389	172825	107287	148449	142203	200714	204084
387	M61T994	1.35339	-3.06751	0.00369491	61.0365	61	61.1	993.875	991.551	1010.56	170	83	17	http://metlin.scripps.edu/metabo_list.php?mass_min=59.89&mass_max=60.19	716306	1.06283e+06	654585	428682	711336	612287	684934	907527	648124	863600	202801	192759	230383	361789	351620	291487	306831	257193	330470	704871	447407	517350	341790	346642	306260	512970	328368	508336	452871	522495	669372
388	M247T1614	1.5734	-3.2655	0.00370624	247.199	247.1	247.2	1613.59	1606.88	1615.23	100	85	13	http://metlin.scripps.edu/metabo_list.php?mass_min=246.05&mass_max=246.35	233473	380987	207265	181428	222519	175309	182683	235513	230878	292656	223800	205965	176409	218236	210412	191175	184162	199259	243040	287530	209738	157301	134284	142074	186756	137266	137560	161632	153330	116960	166407
389	M105T697	1.36912	-3.06212	0.0037068	105	104.999	105.018	696.533	695.335	698.04	57	45	12	http://metlin.scripps.edu/metabo_list.php?mass_min=103.85&mass_max=104.15	83940.7	139178	106490	78642.6	104480	98233	102642	131799	71798.9	86865.6	14016.2	16868.3	10390.8	16361.3	17715.8	25630.8	19303.4	19732.6	25309.7	54075.1	60425.9	67676.7	42323.6	21174.6	49163.2	53477.7	44682.8	64335.5	37777	81596.7	66904
390	M150T954	1.26143	-3.04995	0.00375458	150.094	150.057	150.101	954.018	952.246	955.382	92	78	14	http://metlin.scripps.edu/metabo_list.php?mass_min=148.94&mass_max=149.24	67426.5	132781	102628	78146.8	93418.1	87709	92724.3	87318.8	92621.8	111246	68532.4	59164.1	37472.8	58970.7	56955.1	68300.9	44253	67358.2	46778	79253.6	67810	49499	61881.1	62365.7	60202.2	38466.7	50503	85699.3	76604.2	78002.4	46630.3
391	M170T1397	1.41229	-3.05885	0.00376077	170.1	170.084	170.121	1397.34	1396.87	1398.37	73	63	10	http://metlin.scripps.edu/metabo_list.php?mass_min=168.95&mass_max=169.25	69666.8	103394	59877	44662.1	73458.7	60729.1	68081.8	96841.7	62260.6	88370.6	17446.7	14911.5	17986.8	32584.7	32481	24653.4	32613.4	19465.4	30740.1	64824	37356.9	45764.3	41515.2	29456.5	36839.6	47615.2	28657.4	41651	38633.3	52737.9	55805.1
392	M73T569	1.37803	-3.1212	0.0037914	73.1	73.1	73.1	569.231	568.651	569.82	98	83	15	http://metlin.scripps.edu/metabo_list.php?mass_min=71.95&mass_max=72.25	6.32844e+06	8.93395e+06	5.96307e+06	3.34007e+06	5.99414e+06	6.04244e+06	5.36398e+06	7.03927e+06	5.24066e+06	6.74965e+06	2.91667e+06	2.60984e+06	2.55712e+06	4.34614e+06	3.66043e+06	3.0077e+06	3.29993e+06	3.08042e+06	3.2059e+06	6.61129e+06	3.90012e+06	4.29559e+06	3.49098e+06	3.26026e+06	3.15161e+06	4.58677e+06	3.12024e+06	4.56047e+06	3.98285e+06	4.70716e+06	5.56276e+06
393	M370T506	1.11833	3.10491	0.00380755	370.198	370.185	370.201	506.282	505.31	506.97	89	74	15	http://metlin.scripps.edu/metabo_list.php?mass_min=369.05&mass_max=369.35	61696.8	65180.3	60539.5	55756.1	70812.2	60847.9	75492.6	70933	76648.2	63786.6	101067	82336.4	79339	77207.2	83337.5	81495.2	86633.3	80457.7	83258	86233.8	80378.4	87801.3	90222	85377.3	84130.4	93547	69778.8	73576.4	79915.2	83755.1	79770.1
394	M102T696	1.40385	-3.04039	0.00380965	102.047	102	102.1	696.244	677.728	697.653	97	73	17	http://metlin.scripps.edu/metabo_list.php?mass_min=100.9&mass_max=101.2	287170	477304	346793	271745	399645	351331	332249	433516	289898	396990	8354.26	69910.3	24727.7	28779	21887.2	51539.7	52573.1	40406.5	52537.4	125642	199740	225246	182138	57084	165170	95980.4	150288	224656	188810	293957	240611
395	M86T1397	1.44842	-3.08577	0.00384006	86.1	86.0728	86.1	1397.23	1396.75	1398.37	103	87	16	http://metlin.scripps.edu/metabo_list.php?mass_min=84.95&mass_max=85.25	730947	1.08057e+06	676245	475156	811723	648406	735319	1.06099e+06	683964	920440	194728	212745	203374	357905	336421	296629	355106	255379	324506	700608	424186	494918	432496	318353	404142	511955	320915	449225	426819	594313	609822
396	M126T1397	1.45406	-3.0789	0.00384975	126.1	126.054	126.1	1397.25	1396.75	1437.65	103	86	17	http://metlin.scripps.edu/metabo_list.php?mass_min=124.95&mass_max=125.25	207942	309875	183993	131840	217227	181048	203719	290788	181771	259535	48544.6	55772.2	52807.9	97347.5	94213.1	78809.6	93970.9	66913.7	88713.1	197118	114419	134604	123083	89124.5	107569	142322	87442.5	123013	115737	165307	170085
397	M127T1397	1.41362	-3.05146	0.00386648	127.1	127.074	127.109	1397.28	1396.75	1437.65	104	85	17	http://metlin.scripps.edu/metabo_list.php?mass_min=125.95&mass_max=126.25	159090	232548	139799	101478	170374	138678	156402	218891	143331	196969	36254.4	43691.7	42895.1	75592	71198.7	62836.9	75142.2	53579.6	67175.3	150128	88212.5	104038	93314.2	68686.1	82330.3	107169	67412.4	89027.9	88678.6	122172	130775
398	M300T1526	1.32357	-3.06543	0.00386929	300.2	300.2	300.2	1526.34	1499.98	1545.32	198	86	17	http://metlin.scripps.edu/metabo_list.php?mass_min=299.05&mass_max=299.35	666600	1.23877e+06	496866	556384	1.08568e+06	801425	949759	589638	638084	729492	866680	512595	455073	682227	490338	468066	430466	517188	689864	547519	598640	677312	382881	1.03592e+06	475797	354351	562795	1.06172e+06	582416	662912	643876
399	M41T999	1.18388	-3.02222	0.00393647	41.1	41.0978	41.1034	999.184	998.554	1000.44	54	47	7	http://metlin.scripps.edu/metabo_list.php?mass_min=39.95&mass_max=40.25	180500	200132	216776	154685	231953	223859	172594	183768	191685	186626	109789	99086.7	89594.2	129004	93754.6	105086	103440	86586.7	110031	145514	108050	148282	116593	124450	117993	134106	130410	136766	128250	152634	137488
400	M144T696	1.32936	-3.06358	0.00394259	144.099	144.083	144.1	695.857	694.547	697.406	47	37	10	http://metlin.scripps.edu/metabo_list.php?mass_min=142.95&mass_max=143.25	397656	492992	471154	374161	493992	398507	474511	616133	400187	560155	80496.4	100466	60675.2	105564	87277.2	141370	123877	133603	115021	248428	271664	308589	250531	142112	221482	268782	202383	297331	263311	395174	330613
401	M127T1533	1.81373	-2.95097	0.00394303	127.06	127.017	127.1	1533.14	1516.87	1545.32	208	87	17	http://metlin.scripps.edu/metabo_list.php?mass_min=125.91&mass_max=126.21	67421.5	132402	63035	52602.8	125302	84319.4	98563.9	77627.7	60999.2	78162.3	87994.5	50444.6	43056.7	73522.4	47683	45485.7	43647.4	48883.4	63648.1	60830.7	62796.5	66021.9	34655.4	108732	45960.3	41363	51876.1	103212	54069.1	61417.7	61954.5
402	M132T1561	1.84235	-3.15716	0.00398436	132.099	132	132.2	1560.79	1539.9	1565.56	148	75	11	http://metlin.scripps.edu/metabo_list.php?mass_min=130.95&mass_max=131.25	253860	324609	228478	259584	334301	222437	306265	375576	235095	329251	140919	113323	0	196586	173384	142939	157173	30812.7	0	284921	3217.77	215068	148249	57965.1	38100.6	231709	140388	193447	56557.4	222336	262636
403	M87T1323	1.64022	3.20822	0.00398485	87.0293	87	87.0675	1323.48	1322.03	1325.79	52	38	14	http://metlin.scripps.edu/metabo_list.php?mass_min=85.88&mass_max=86.18	21981.7	10917.5	27125.9	93116	23081.4	2992.82	23212.8	70757.3	10885.6	123877	11053	19361.7	66691	57470.1	58791.3	66330.1	84124.5	70808.2	36585.3	96645.2	136461	79086.2	13330.1	36936.7	72250.6	79143.2	53003.3	92271.5	121615	21369.8	101060
404	M109T328	1.4146	2.99711	0.00398834	109.004	108.997	109.052	327.798	326.883	357.362	61	46	15	http://metlin.scripps.edu/metabo_list.php?mass_min=107.85&mass_max=108.15	2238.03	2667.24	2142.29	2237.87	11543.5	1975.43	1287.59	1955.41	1310.68	6865.78	29219.7	25103.7	24006.7	25178.3	22264.1	28281.6	34143.9	18562.4	24231.8	29380.8	13887.4	23002.3	33994	26359.1	21696.3	32224.9	28247.5	24784.1	19691	31262.9	19088.2
405	M112T1397	1.41324	-3.04857	0.0040181	112.088	112	112.1	1397.23	1386.84	1398.83	109	85	17	http://metlin.scripps.edu/metabo_list.php?mass_min=110.94&mass_max=111.24	156823	235199	138774	100775	177020	141189	153619	222284	140042	201015	40641.6	44048.4	41124.8	73615	76461.6	62252.1	75059.6	52572.9	69557.7	154517	86527.8	106047	94940.7	70962.6	81424.9	110167	69520.5	93737.6	90687.3	126238	133204
406	M47T569	1.30717	-3.07902	0.00422208	47.0684	47.0214	47.0989	569.085	568.651	569.609	47	45	2	http://metlin.scripps.edu/metabo_list.php?mass_min=45.92&mass_max=46.22	120848	159770	110725	67268.1	114459	114873	105526	133553	97582.3	126100	57344.7	54343.1	55295.7	82200.4	71697.8	59353.2	66114.4	61412.3	64777.2	120234	76294.9	86815.3	77195.9	68114.4	63305.2	89321.4	64824	87110.8	81055.3	92116	107668
407	M198T1519	1.28285	-3.01331	0.00423031	198.097	198.08	198.117	1519.48	1516.87	1528.6	101	85	16	http://metlin.scripps.edu/metabo_list.php?mass_min=196.95&mass_max=197.25	96000.1	173682	92401.1	81217.1	157467	129431	157452	89399.9	89281.7	102915	133170	76117.1	63645.5	103820	70754.6	69563.9	63366.1	72106.1	99656.4	90448.3	100496	101613	55585.2	159925	72288.9	55524.4	82997.1	93374.1	84239	94192.7	89788.6
408	M133T655	1.15274	-3.0185	0.0042458	133	133	133.098	654.6	637.303	659.421	171	87	17	http://metlin.scripps.edu/metabo_list.php?mass_min=131.85&mass_max=132.15	1.29083e+07	1.534e+07	1.25723e+07	1.29178e+07	1.25099e+07	1.31529e+07	1.34293e+07	1.40334e+07	1.36815e+07	1.64578e+07	9.30745e+06	9.23174e+06	9.26162e+06	9.21141e+06	9.3553e+06	9.57871e+06	9.23361e+06	9.71979e+06	9.50293e+06	1.21856e+07	1.00703e+07	1.07424e+07	1.12093e+07	8.59175e+06	9.60943e+06	1.05682e+07	9.61165e+06	1.13735e+07	1.03301e+07	1.06699e+07	1.16019e+07
409	M61T954	1.2177	-2.98746	0.00429801	61.0412	61.005	61.0783	954.178	953.034	955.394	65	55	10	http://metlin.scripps.edu/metabo_list.php?mass_min=59.89&mass_max=60.19	97426.8	186985	142311	121729	148392	135684	140776	140114	144713	164660	103777	92585.8	63349.4	93327.4	94983.4	109572	71781	98125.7	76843.2	114098	98395.4	77055.4	94388.4	112346	92418.2	66062.3	74359.3	124600	111313	106728	76910.3
410	M403T1398	1.54329	-3.03469	0.00430251	403.279	403.246	403.306	1397.54	1396.89	1398.46	97	82	15	http://metlin.scripps.edu/metabo_list.php?mass_min=402.13&mass_max=402.43	86751.8	145094	73539.7	51423	95123.5	73784	83069.2	137408	74782.1	113058	17792.5	21746.6	19416.9	39499.8	35059	31325.7	39175.8	25549.2	32497.2	88684.8	44437.5	52749.5	47737	34145.9	43221.2	59827.7	33004.8	46650.3	48139.4	67684.2	71910.7
411	M232T646	1.4555	-3.0486	0.00432474	232.196	232.152	232.2	646.449	645.335	647.179	104	87	17	http://metlin.scripps.edu/metabo_list.php?mass_min=231.05&mass_max=231.35	962984	1.94617e+06	1.23442e+06	435429	1.09132e+06	1.29609e+06	971632	1.36047e+06	881577	914171	492443	355734	378398	913936	651065	483866	543548	570098	544368	1.40835e+06	668572	708246	418409	620071	538201	748755	444424	827122	571411	862057	1.09691e+06
412	M172T1397	1.4073	-3.00932	0.0043622	172.1	172.098	172.103	1397.34	1396.75	1399.21	104	87	17	http://metlin.scripps.edu/metabo_list.php?mass_min=170.95&mass_max=171.25	778234	1.15239e+06	677441	481250	827161	672882	726729	1.10443e+06	692595	978436	177375	213024	199667	366122	354794	298295	360073	262975	329455	725679	421353	508194	452918	334106	405392	530080	332882	442561	433759	603022	648002
413	M284T1324	1.86954	3.16189	0.00437107	284.105	283.998	284.2	1323.64	1321.7	1346.21	67	47	16	http://metlin.scripps.edu/metabo_list.php?mass_min=282.96&mass_max=283.26	919.035	80825.6	807.644	100475	860.82	972.104	0	109361	9114.7	129116	3253.35	9289.17	66176	53270.5	0	67868.2	87132.9	70241.1	0	102820	166092	81658.2	0	50995.8	74281.1	76935.9	51273.4	99609.2	141169	16833.1	113796
414	M215T1397	1.46173	-3.02142	0.00453101	215.177	215.1	215.2	1397.34	1396.75	1433.08	104	86	16	http://metlin.scripps.edu/metabo_list.php?mass_min=214.03&mass_max=214.33	329966	505379	285663	202951	350210	290414	311946	476167	293771	424721	74788.7	92232.7	84657	159481	148258	127587	154372	109456	137284	313595	182006	214851	190544	138631	175211	228153	140251	192039	188384	260418	280537
415	M55T954	1.23529	-2.96844	0.00453781	55.1	55.0811	55.1	954.029	951.857	955.394	104	87	17	http://metlin.scripps.edu/metabo_list.php?mass_min=53.95&mass_max=54.25	543113	994635	807319	688022	821125	755016	753751	644333	690886	851268	501180	434393	275909	422965	398839	490831	332077	504687	337944	585534	511305	358661	473022	583072	476067	311236	374000	613212	557341	564422	384794
416	M119T1529	2.08826	-3.01554	0.00455258	119.004	119	119.07	1529.48	1516.87	1545.32	206	87	17	http://metlin.scripps.edu/metabo_list.php?mass_min=117.85&mass_max=118.15	172610	1.14288e+06	165143	142918	1.14192e+06	231470	929049	164037	169115	189376	845022	144637	122055	641093	143953	126446	118663	131862	184381	163882	181874	188071	102384	1.08387e+06	132364	114612	150428	999937	156235	178649	178061
417	M288T1397	1.47895	-3.01626	0.00455475	288.187	288.141	288.204	1397.41	1396.75	1398.37	95	80	15	http://metlin.scripps.edu/metabo_list.php?mass_min=287.04&mass_max=287.34	64045.1	96158.9	54445.4	35859.7	65877.5	53803.9	58426.5	93445.7	57566.7	75494.5	12457.9	16945.4	15236.5	29332	27882	23951.3	27870.2	19552	25955	60693.4	33000.7	40534.1	35707.9	25188.5	30893.8	43975.9	26476.6	36144.5	34269.3	49495.5	50897.1
418	M234T678	1.46775	-3.03386	0.00455559	234.2	234.198	234.201	677.844	677.15	679.015	55	44	11	http://metlin.scripps.edu/metabo_list.php?mass_min=233.05&mass_max=233.35	51336.7	93617.2	59271.1	24193.3	56346.1	60950.3	35692.3	64957.6	47883.8	60967.4	30079.3	17109.2	17649.6	48346.7	36069.4	27328.2	23747.8	30605.4	18046.6	67608.9	29017.6	28655.1	21979.8	21021.7	25755.5	37079.4	21490.5	43813.1	31124.5	48995.8	51709.7
419	M59T646	1.32689	-2.99368	0.00456628	59.1	59	59.1	645.817	636.866	659.421	265	87	17	http://metlin.scripps.edu/metabo_list.php?mass_min=57.95&mass_max=58.25	1.123e+06	2.1701e+06	872449	797344	917110	1.57816e+06	1.36705e+06	1.22777e+06	1.12613e+06	1.56945e+06	713164	1.15531e+06	497710	702383	667255	361636	524416	451892	432781	910935	524828	788764	877491	490081	670034	582316	646780	997313	592520	949730	1.42727e+06
420	M173T1524	1.33956	-2.99533	0.00457404	173.1	173.077	173.117	1524.02	1475.58	1545.32	233	86	17	http://metlin.scripps.edu/metabo_list.php?mass_min=171.95&mass_max=172.25	523714	1.0264e+06	507569	437143	1.01156e+06	701370	833166	490647	511506	602182	730440	415363	339336	574189	410134	367501	339699	400088	542693	479952	535659	557503	295867	922282	384889	337818	447687	867555	443518	521320	536894
421	M143T1397	1.46517	-3.01491	0.00462408	143.1	143.1	143.2	1397.18	1387.69	1398.37	112	87	17	http://metlin.scripps.edu/metabo_list.php?mass_min=141.95&mass_max=142.25	1.77768e+06	2.68261e+06	1.55398e+06	1.14894e+06	1.98274e+06	1.57298e+06	1.76743e+06	2.64051e+06	1.60361e+06	2.25005e+06	387022	476069	465701	839480	779926	695973	833162	598238	736477	1.74109e+06	987952	1.15378e+06	1.04326e+06	755396	936600	1.23377e+06	755421	1.04454e+06	991388	1.45441e+06	1.48307e+06
422	M105T655	1.14132	-2.98174	0.00467422	105	105	105	655.482	638.165	659.421	106	87	17	http://metlin.scripps.edu/metabo_list.php?mass_min=103.85&mass_max=104.15	895016	1.03901e+06	892296	890513	860860	904571	927550	966921	969972	1.10912e+06	669041	641844	673814	640971	651832	668625	655350	669470	678312	829223	725148	763884	780923	632942	642535	735789	675840	788679	723323	745170	807283
423	M102T1397	1.43957	-3.01342	0.00469318	102.1	102.095	102.1	1397.22	1396.75	1398.37	98	82	16	http://metlin.scripps.edu/metabo_list.php?mass_min=100.95&mass_max=101.25	575512	849743	531476	379748	633373	513756	579225	837820	522981	716035	135045	168089	152414	288964	267627	236017	281435	203601	254332	555299	332015	397696	346770	254814	311014	407991	254775	350116	330914	470731	478876
424	M332T1580	1.46223	-2.98208	0.00470362	332.2	332.157	332.3	1580.02	1555.58	1585.09	144	83	17	http://metlin.scripps.edu/metabo_list.php?mass_min=331.05&mass_max=331.35	68540.1	147523	60936.8	57791.1	123695	91560.1	105831	82175.9	69344	79847.4	108954	52641.3	41039.3	91336.8	50056	43823.5	43361	57430.9	68248.5	63065.5	62167.1	65117	30597.1	144809	44491	36928.4	49600.7	122725	49287.1	64350.5	62420.4
425	M324T1523	1.22747	-2.9552	0.00471759	324.188	324.143	324.21	1523.04	1516.51	1544.93	172	87	17	http://metlin.scripps.edu/metabo_list.php?mass_min=323.04&mass_max=323.34	73660.8	128778	68960.7	62659.3	131359	96362.5	100008	69316.8	69871.7	82863.9	77102.9	61847.2	49587.1	75081.6	59008.2	52137.4	49768.9	57885.1	73621.3	69794	69911.2	79092.1	46032.6	37123.8	55451.1	48879.2	64992.9	32606.9	64403.2	75478.9	73446.6
426	M145T1520	1.34709	-2.98486	0.00472213	145.087	145	145.2	1520.35	1501.91	1547.06	133	87	17	http://metlin.scripps.edu/metabo_list.php?mass_min=143.94&mass_max=144.24	627886	1.24488e+06	601140	518549	1.21451e+06	858889	1.01455e+06	595146	631643	729929	918894	512842	420968	692878	488697	452174	427125	470981	649656	591380	646885	668362	378036	1.15627e+06	455722	404963	543350	1.07508e+06	551075	642013	650087
427	M100T569	1.3803	-3.03973	0.00474873	100.1	100.09	100.1	569.231	568.651	569.82	104	87	17	http://metlin.scripps.edu/metabo_list.php?mass_min=98.95&mass_max=99.25	706074	1.01852e+06	664859	362947	661824	672454	587938	792183	578434	754989	330990	293413	289228	496281	413450	331433	373853	352993	365540	767770	428280	483484	366200	359947	353333	522147	347072	520432	445078	528201	636911
428	M216T1397	1.47519	-2.99362	0.00491245	216.1	216.1	216.152	1397.39	1396.75	1398.37	103	87	16	http://metlin.scripps.edu/metabo_list.php?mass_min=214.95&mass_max=215.25	939084	1.43674e+06	808713	568125	1.00257e+06	812613	888402	1.36288e+06	827384	1.13028e+06	193053	241935	228257	431020	402510	346402	420110	302688	383302	895637	492096	599067	527727	385528	479941	646133	385413	522528	518628	734750	780479
429	M291T1523	1.30715	-2.97333	0.00492232	291.174	291.1	291.2	1522.65	1499.04	1545.32	264	87	17	http://metlin.scripps.edu/metabo_list.php?mass_min=290.02&mass_max=290.32	2.98256e+06	5.6635e+06	2.86606e+06	2.564e+06	5.39578e+06	4.00776e+06	4.73916e+06	2.8541e+06	2.91884e+06	3.35749e+06	4.06782e+06	2.42508e+06	2.02164e+06	3.26382e+06	2.32803e+06	2.15607e+06	2.04751e+06	2.29901e+06	3.04262e+06	2.74956e+06	3.13247e+06	3.20517e+06	1.79462e+06	4.97911e+06	2.17481e+06	1.9341e+06	2.61917e+06	4.83036e+06	2.60085e+06	3.02027e+06	3.09321e+06
430	M206T1520	1.33538	-2.96247	0.00493521	206.1	206.1	206.2	1520.44	1499.04	1561.75	287	87	17	http://metlin.scripps.edu/metabo_list.php?mass_min=204.95&mass_max=205.25	8.11453e+06	1.61669e+07	7.50379e+06	6.65555e+06	1.5357e+07	1.0917e+07	1.31189e+07	7.47428e+06	7.86472e+06	8.88905e+06	1.1794e+07	6.5425e+06	5.51847e+06	8.94053e+06	6.4466e+06	5.88635e+06	5.51855e+06	6.12048e+06	8.56642e+06	7.51007e+06	8.58101e+06	8.78236e+06	4.76309e+06	1.44065e+07	5.91229e+06	5.23696e+06	7.0936e+06	1.35456e+07	6.94913e+06	8.22055e+06	8.46758e+06
431	M283T1562	1.45104	-2.98466	0.00493852	283.2	283.2	283.203	1561.63	1560.64	1565.56	66	60	6	http://metlin.scripps.edu/metabo_list.php?mass_min=282.05&mass_max=282.35	37639.8	48596	33320.3	23101.5	43701.7	28719.9	50428.3	59127.5	32321	40690.9	23496.1	16666.8	15475.6	26712.3	15834.6	14024.2	14505.2	12241.1	21516.1	40638.1	20673.9	35041.1	20102.3	19495.2	23597.5	30408.3	20137.5	23150	30099.6	33583.4	30490.9
432	M288T1076	1.61753	-2.98796	0.00497937	288.137	288.082	288.18	1075.57	1073.43	1080.63	86	73	13	http://metlin.scripps.edu/metabo_list.php?mass_min=286.99&mass_max=287.29	95569.3	87613.9	93907.2	65212.9	179218	171816	69114.6	141757	95856.9	51546.1	6225.51	48773.7	31390	35737.6	3485.94	26472.8	46888	26574.9	8093.15	43754.5	28272	53876.4	10735.5	8147.34	31634.5	67684.2	17781.6	36122.7	35412.1	32165.1	92905.7
433	M261T646	1.46601	-2.97495	0.00498345	261.161	261.1	261.2	646.382	630.156	647.134	104	82	17	http://metlin.scripps.edu/metabo_list.php?mass_min=260.01&mass_max=260.31	95672.1	180537	101782	41692.7	77730	112013	91181	126313	89466.9	132872	49903.9	34004.9	37165.9	78079.5	65128.3	49945.7	47822.9	54175.7	50282.3	132272	57620.7	64146.3	60294.1	49818.3	31419.8	64395.3	39721.8	85023.2	53255	82395	99272.5
434	M405T1586	1.468	-2.91066	0.00499124	405.2	405.166	405.255	1586.45	1584.4	1611.1	120	79	13	http://metlin.scripps.edu/metabo_list.php?mass_min=404.05&mass_max=404.35	21963.6	67545.3	27461.3	22714.8	8740.9	9294.51	16412.7	33503.5	12694.5	24866.9	68901.9	16136.8	16385.2	13405.4	12021.6	13914	19458.4	13053.4	15987.3	19661.9	15448.3	19198.5	12235.3	9240.72	10955.4	21870.8	17113.6	29374.9	19108.8	17767.5	15061.4
435	M129T1536	1.80649	-2.86926	0.00501237	129.1	129.1	129.1	1535.93	1499.48	1549.29	271	87	17	http://metlin.scripps.edu/metabo_list.php?mass_min=127.95&mass_max=128.25	967041	1.89219e+06	933277	813044	1.93207e+06	1.32413e+06	1.59416e+06	895655	948785	1.06214e+06	1.51951e+06	842243	682748	1.17097e+06	807580	727212	682610	766560	1.06081e+06	944176	1.04695e+06	1.09883e+06	572443	1.90191e+06	750922	656613	880825	1.75954e+06	887731	1.04334e+06	1.01715e+06
436	M292T925	1.43399	3.02492	0.00507551	292.135	292.1	292.197	925.075	922.935	926.488	70	54	16	http://metlin.scripps.edu/metabo_list.php?mass_min=290.99&mass_max=291.29	166058	223549	39690.8	104756	19142.3	179620	138320	202002	173614	5559.06	19255.1	26025.6	16145.7	22833.9	70024	26223	101866	45082.6	36242.6	131650	123967	192481	100269	55244	106576	131633	151446	191325	108268	222682	138643
437	M420T1398	1.51547	-2.96722	0.00512267	420.3	420.3	420.3	1397.55	1396.88	1398.46	104	87	17	http://metlin.scripps.edu/metabo_list.php?mass_min=419.15&mass_max=419.45	1.24858e+06	2.09118e+06	1.05813e+06	727374	1.37442e+06	1.05552e+06	1.17328e+06	1.96049e+06	1.0888e+06	1.67133e+06	237315	301298	284782	554799	515745	440236	549067	366572	473278	1.28232e+06	647162	770932	689202	479302	637500	867391	482577	692679	655926	1.02869e+06	1.05447e+06
438	M214T1397	1.46491	-2.97377	0.00516239	214.177	214.124	214.2	1397.39	1396.75	1398.37	104	87	17	http://metlin.scripps.edu/metabo_list.php?mass_min=213.03&mass_max=213.33	1.11303e+06	1.69775e+06	963813	677031	1.19672e+06	965364	1.05546e+06	1.60413e+06	997722	1.41009e+06	231575	297271	276208	525680	488736	419254	504136	367428	455989	1.07571e+06	596304	712968	632542	465821	583351	778805	466622	626820	618446	879884	937699
439	M65T1139	1.47347	-2.96936	0.00530179	65.0902	65.0315	65.122	1138.78	1137.15	1139.96	102	85	17	http://metlin.scripps.edu/metabo_list.php?mass_min=63.94&mass_max=64.24	97147.3	155045	88144.6	62847.4	111698	95287.3	98033.8	145303	92591.6	124958	24186.5	21143.6	24792.7	47598.9	37715	27560.5	37096.3	33523.4	37332.8	111651	54097.2	75314.2	56609.3	54103.1	37800.1	80771	42314.7	68478	56225.1	84161.9	99227.5
440	M128T569	1.37741	-2.99574	0.00533828	128.1	128.09	128.102	569.253	568.651	569.82	103	87	16	http://metlin.scripps.edu/metabo_list.php?mass_min=126.95&mass_max=127.25	262971	380047	247519	128222	245551	246638	216769	290236	216180	278241	119865	105886	105002	182940	150963	124973	138392	126057	136847	284022	159892	179908	134263	134799	132785	193443	127974	193144	159965	197407	237915
441	M186T1397	1.43425	-2.95817	0.00534688	186.1	186.097	186.11	1397.33	1396.75	1398.37	96	80	16	http://metlin.scripps.edu/metabo_list.php?mass_min=184.95&mass_max=185.25	233078	345631	201513	145423	246503	202790	216136	326943	203189	293677	49607.4	63307.3	61029.5	112323	102182	90075.7	108102	77394.3	99291.5	221849	128298	150347	137176	100383	121975	163585	101346	133395	132621	180097	194621
442	M158T646	1.41796	-2.9653	0.00546529	158.115	158.1	158.2	646.206	636.866	646.964	123	87	17	http://metlin.scripps.edu/metabo_list.php?mass_min=156.97&mass_max=157.27	1.57593e+07	3.07014e+07	1.86765e+07	6.94906e+06	1.72645e+07	2.00831e+07	1.52086e+07	2.12772e+07	1.37912e+07	1.48025e+07	8.39034e+06	6.0755e+06	6.44497e+06	1.48592e+07	1.0639e+07	7.9682e+06	8.98751e+06	9.42415e+06	9.34058e+06	2.27635e+07	1.11167e+07	1.15613e+07	6.76287e+06	1.00804e+07	9.38408e+06	1.26942e+07	7.23752e+06	1.3231e+07	9.13527e+06	1.3272e+07	1.70322e+07
443	M142T1397	1.44941	-2.95668	0.00547289	142.1	142.1	142.2	1397.24	1364.02	1398.37	106	87	17	http://metlin.scripps.edu/metabo_list.php?mass_min=140.95&mass_max=141.25	1.29908e+07	1.88304e+07	1.13169e+07	8.34696e+06	1.37498e+07	1.13611e+07	1.23251e+07	1.8012e+07	1.1596e+07	1.59879e+07	2.82624e+06	3.54517e+06	3.31598e+06	6.10648e+06	5.73371e+06	5.08326e+06	6.11748e+06	4.34979e+06	5.41794e+06	1.25196e+07	7.07981e+06	8.3629e+06	7.63477e+06	5.55581e+06	6.82937e+06	9.00244e+06	5.5395e+06	7.32709e+06	7.28047e+06	1.04427e+07	1.08216e+07
444	M423T1398	1.53591	-2.94907	0.00547524	423.3	423.281	423.322	1397.54	1396.89	1398.37	83	70	13	http://metlin.scripps.edu/metabo_list.php?mass_min=422.15&mass_max=422.45	71295.2	114041	61029.2	36425.9	77164.5	60103	67634.5	111003	61385.1	92020.3	12186.2	16166.8	15422.1	30605.4	28421.6	23541.9	30942.7	20346.2	24514.9	72887.1	31481.3	42991.9	37727.9	27368	34179.7	48197.1	27070.5	36439.5	35475.5	56314.4	59971.1
445	M202T1397	1.46097	-2.95006	0.00551406	202.1	202.098	202.117	1397.32	1396.75	1398.37	89	76	13	http://metlin.scripps.edu/metabo_list.php?mass_min=200.95&mass_max=201.25	278433	424050	241410	174734	297427	244834	260619	399861	246160	350815	58141.1	60017.9	69300.5	130225	121907	104187	131124	87073.9	116122	267756	150769	178864	162194	116594	146168	195708	120215	156620	154291	218553	236647
446	M201T1397	1.44659	-2.94236	0.00558473	201.105	201.1	201.142	1397.31	1396.75	1398.37	103	87	16	http://metlin.scripps.edu/metabo_list.php?mass_min=199.96&mass_max=200.26	362909	553463	316098	227675	386832	314393	345888	523663	320995	457671	81195.6	102481	92112.4	173160	162019	143116	172029	122693	152148	351769	195589	235814	210849	155735	191709	256953	151211	206302	206631	297000	307355
447	M177T954	1.24416	-2.89196	0.00560385	177.065	177.015	177.1	954.125	952.246	955.394	104	87	17	http://metlin.scripps.edu/metabo_list.php?mass_min=175.92&mass_max=176.22	187067	376254	287323	250199	295671	273534	267313	233614	256586	316393	186676	159187	97785.8	150044	144715	179597	114361	188455	116933	211997	182871	126579	163154	212813	171142	107157	132755	221209	203470	207379	135198
448	M128T1397	1.44307	-2.94493	0.00560518	128.1	128.098	128.1	1397.28	1396.75	1398.37	103	87	16	http://metlin.scripps.edu/metabo_list.php?mass_min=126.95&mass_max=127.25	714453	1.05052e+06	621623	459391	757551	622948	677224	1.00065e+06	638903	885217	159777	197555	187946	337298	314405	278821	336912	244205	303614	692883	389177	464412	423287	310574	378511	499176	308576	421160	400566	581681	599135
449	M163T1522	1.33661	-2.92434	0.00561726	163.1	163	163.104	1521.89	1499.04	1545.32	271	87	17	http://metlin.scripps.edu/metabo_list.php?mass_min=161.95&mass_max=162.25	973799	1.88833e+06	937791	809219	1.89364e+06	1.32319e+06	1.55893e+06	911806	961463	1.074e+06	1.3659e+06	786714	665648	1.07516e+06	751385	684425	649016	736480	1.01232e+06	900445	1.00207e+06	1.06609e+06	569126	1.7733e+06	711423	611388	853589	1.6546e+06	833778	983824	1.01845e+06
450	M147T1526	1.3432	-2.92141	0.00562112	147.1	147.1	147.1	1526.17	1499.04	1549.29	271	87	17	http://metlin.scripps.edu/metabo_list.php?mass_min=145.95&mass_max=146.25	2.42996e+07	4.8843e+07	2.35142e+07	2.03397e+07	4.7628e+07	3.36251e+07	3.95024e+07	2.27058e+07	2.39379e+07	2.77149e+07	3.64127e+07	1.96848e+07	1.60934e+07	2.75235e+07	1.92709e+07	1.71474e+07	1.66916e+07	1.84843e+07	2.57145e+07	2.31074e+07	2.55452e+07	2.63744e+07	1.40907e+07	4.51791e+07	1.78602e+07	1.5867e+07	2.11928e+07	4.24056e+07	2.14112e+07	2.45022e+07	2.52888e+07
451	M117T1526	1.35642	-2.91962	0.0056258	117.006	117	117.1	1526.17	1499.6	1546.86	225	87	17	http://metlin.scripps.edu/metabo_list.php?mass_min=115.86&mass_max=116.16	5.63648e+06	1.12618e+07	5.42564e+06	4.81807e+06	1.12531e+07	7.80247e+06	9.23454e+06	5.34495e+06	5.48323e+06	6.34214e+06	8.24205e+06	4.60352e+06	3.76987e+06	6.30508e+06	4.38928e+06	4.01954e+06	3.78934e+06	4.32688e+06	5.89178e+06	5.24056e+06	5.85613e+06	6.1688e+06	3.32838e+06	1.06522e+07	4.05764e+06	3.59164e+06	4.85071e+06	9.95913e+06	4.88566e+06	5.76635e+06	5.81768e+06
452	M421T1398	1.51163	-2.93552	0.00562774	421.3	421.294	421.311	1397.52	1396.88	1398.46	104	87	17	http://metlin.scripps.edu/metabo_list.php?mass_min=420.15&mass_max=420.45	493855	822236	433393	284721	557357	413505	482861	766291	427942	658921	96301.7	120365	112585	221180	205441	172604	212018	150564	187142	525937	255641	313543	274235	193640	246928	343244	193436	275848	267294	401703	416767
453	M159T646	1.42347	-2.95005	0.00563404	159.109	159.1	159.179	646.16	627.033	646.964	112	87	17	http://metlin.scripps.edu/metabo_list.php?mass_min=157.96&mass_max=158.26	2.32614e+06	4.78506e+06	2.94889e+06	1.05379e+06	2.64337e+06	3.01558e+06	2.25399e+06	3.18215e+06	2.03621e+06	2.51337e+06	1.21909e+06	911082	985422	2.16754e+06	1.59086e+06	1.19217e+06	1.38604e+06	1.45414e+06	1.35911e+06	3.41791e+06	1.60521e+06	1.8022e+06	1.08569e+06	1.50601e+06	1.35748e+06	1.87121e+06	1.07929e+06	2.03629e+06	1.3905e+06	2.0728e+06	2.61339e+06
454	M405T1398	1.5068	-2.93015	0.00566709	405.292	405.256	405.303	1397.55	1396.89	1398.46	101	85	16	http://metlin.scripps.edu/metabo_list.php?mass_min=404.14&mass_max=404.44	160973	276183	143751	94151.7	180489	143813	154990	256090	138968	215487	32006.8	39828.6	37112.2	73034.7	67880.6	57002.1	72147.4	48610.7	62681.7	170233	85404.3	104060	90969.1	65714.5	82347.8	114148	65347.4	90704.4	87758.4	132277	139075
455	M200T1397	1.44042	-2.93324	0.0056726	200.1	200.1	200.109	1397.36	1396.75	1398.44	104	87	17	http://metlin.scripps.edu/metabo_list.php?mass_min=198.95&mass_max=199.25	1.5131e+06	2.28487e+06	1.3193e+06	928587	1.63512e+06	1.32976e+06	1.43454e+06	2.17995e+06	1.3465e+06	1.88937e+06	327372	407063	380691	710612	673736	578968	699655	505458	627807	1.46389e+06	818784	974173	895862	645917	799871	1.0621e+06	642334	859409	850241	1.19564e+06	1.27964e+06
456	M422T1397	1.51012	-2.93278	0.00568156	422.3	422.294	422.304	1397.49	1396.5	1398.46	104	87	17	http://metlin.scripps.edu/metabo_list.php?mass_min=421.15&mass_max=421.45	258077	430243	229024	149669	290680	225850	251146	400807	235077	345670	52378.1	61953.3	60835.4	119292	112606	90160.3	114383	77942.3	100163	274360	134760	165511	143451	102672	132824	182965	102786	143486	137978	213888	220514
457	M74T654	1.18104	-2.96111	0.00568211	74.1	74.0942	74.1	653.507	638.002	659.421	186	86	17	http://metlin.scripps.edu/metabo_list.php?mass_min=72.95&mass_max=73.25	2.7396e+06	2.96313e+06	2.58781e+06	2.79961e+06	2.61509e+06	2.4688e+06	2.71218e+06	2.86991e+06	2.89217e+06	3.26937e+06	1.9328e+06	1.91484e+06	1.83909e+06	1.79565e+06	2.05506e+06	1.94878e+06	1.75271e+06	2.01016e+06	1.93768e+06	2.61923e+06	2.16866e+06	2.26954e+06	1.08399e+06	1.71018e+06	2.00762e+06	2.04214e+06	2.0009e+06	2.24152e+06	2.13267e+06	1.51582e+06	2.30984e+06
458	M266T1561	1.45057	-2.96248	0.00568457	266.113	266.099	266.2	1561.09	1539.83	1565.56	71	54	7	http://metlin.scripps.edu/metabo_list.php?mass_min=264.96&mass_max=265.26	95029	122333	83161.6	61441.3	103880	79685.2	75250	92644.9	88825.3	89342	39383.9	47664.1	53071.9	76568.2	38496.3	34823.9	58491.1	50135.5	40548.6	72589	69033.5	63784.7	38926.7	37150.2	56355.5	60373.7	27377.1	44778.8	48874.6	67436.1	78875.1
459	M287T1397	1.4894	-2.9394	0.00568899	287.189	287.125	287.202	1397.49	1396.75	1398.37	96	81	15	http://metlin.scripps.edu/metabo_list.php?mass_min=286.04&mass_max=286.34	85234	134575	78258.9	54185	96897	77370.2	84161.9	129272	77678	109706	19026.9	23695.6	22051.4	41531.3	38147.1	31309.4	38667.1	28430.2	36753	89314	31401.2	57081.6	52364.4	32380.1	46464.1	62799.4	36466.6	49389.8	49188.4	71160.3	73919
460	M59T473	1.13872	-2.94377	0.00570054	59.0977	59.0699	59.1	473.34	472.722	498.332	108	68	15	http://metlin.scripps.edu/metabo_list.php?mass_min=57.95&mass_max=58.25	318641	314203	157853	238486	256697	281543	332856	300672	229555	285526	233293	100290	147442	267875	247094	252823	188085	267119	212926	205597	231356	199043	190451	241584	193639	214666	188592	220550	277608	225267	193404
461	M144T1397	1.44447	-2.93504	0.00574375	144.1	144.1	144.106	1397.22	1396.58	1398.37	103	87	16	http://metlin.scripps.edu/metabo_list.php?mass_min=142.95&mass_max=143.25	785493	1.16565e+06	686020	506396	864092	688937	778596	1.15963e+06	706125	982669	171727	217820	208133	374019	348846	308076	369828	264905	325211	770206	440695	507731	466228	337907	414746	551526	342780	465161	445592	641615	659115
462	M369T506	1.10715	2.94631	0.00574692	369.2	369.175	369.201	506.252	505.454	506.97	105	88	17	http://metlin.scripps.edu/metabo_list.php?mass_min=368.05&mass_max=368.35	168560	177723	160045	165657	186594	161257	201828	192946	203081	175756	273320	218875	211326	204368	222973	220148	231306	217602	221763	226331	218805	230247	242387	226431	225400	244255	186166	189680	216710	217308	218076
463	M278T1533	1.66129	-2.82055	0.00576817	278.193	278.15	278.201	1533.14	1516.87	1545.32	208	87	17	http://metlin.scripps.edu/metabo_list.php?mass_min=277.04&mass_max=277.34	164664	363317	163940	139770	371844	250632	295976	157311	162827	186920	314960	157756	124629	220524	146446	129886	123394	137223	202630	169218	200317	199742	97406.2	385762	129944	111908	159643	364100	157465	189611	192758
464	M406T1398	1.51043	-2.9222	0.00579359	406.286	406.241	406.309	1397.53	1396.94	1398.46	86	73	13	http://metlin.scripps.edu/metabo_list.php?mass_min=405.14&mass_max=405.44	61192.2	102422	52792.9	34984.2	68395.1	53836.9	59684.5	95127.4	51084.6	79855.6	11323.5	14265.1	13545.2	27694.5	25856.6	22765.4	27274.1	19138.7	23688.3	65019.3	31487.5	37821.8	33938.3	24913.8	32054.5	43294.2	23947.1	34350.8	32993.7	49666.3	50284.7
465	M378T1699	1.21525	-2.9266	0.00585236	378.211	378.133	378.3	1699.07	1697.65	1723.46	151	85	16	http://metlin.scripps.edu/metabo_list.php?mass_min=377.06&mass_max=377.36	25192.2	27776.7	23136	18859.8	27857.8	25800.1	22918.7	36305.9	28830.1	32915.5	10258.8	36433.2	27323.9	12989.7	11588	12384.4	13866	14177.3	12524	22610.6	18672.6	19124.9	19871.8	13767.8	15773.6	23601.4	16958.4	23899.4	20829.2	22650.5	28062.5
466	M60T954	1.21761	-2.87431	0.00587845	60.0683	60.0325	60.0967	954.028	953.083	955.394	61	51	10	http://metlin.scripps.edu/metabo_list.php?mass_min=58.92&mass_max=59.22	41667.6	81664.4	63578.1	52446.6	67544.7	58776.2	61679.3	51875.9	62004.1	69175.6	40855.1	37144.2	24560.2	39047.2	38672.5	45045.3	28884.8	40735.2	33030	46669.9	42998.5	32101.9	38338	47222	38444.7	24504.2	31926.7	52785.2	45994.1	43848.4	29893.9
467	M89T1211	1.31679	-3.02346	0.00590823	89.0949	89.0477	89.1	1210.97	1208.83	1212.83	100	85	15	http://metlin.scripps.edu/metabo_list.php?mass_min=87.94&mass_max=88.24	179696	341631	148625	228047	232462	181923	202555	209979	262230	245949	156271	253560	234134	189040	236431	238886	206981	265289	283949	254449	219221	182443	204284	176543	175709	173612	164764	194378	165371	117737	209127
468	M74T954	1.22465	-2.8732	0.00591398	74.1	74.1	74.1	954.019	951.857	955.394	104	87	17	http://metlin.scripps.edu/metabo_list.php?mass_min=72.95&mass_max=73.25	697585	1.29366e+06	1.03385e+06	876859	1.07204e+06	960054	976404	851424	893997	1.10014e+06	661878	572124	363046	564810	532284	652902	440499	658420	454213	771413	663077	475166	619111	757720	614044	418695	491699	804553	727405	743223	502080
469	M339T1538	1.38613	-2.9125	0.00593373	339.189	339.153	339.2	1537.97	1536.32	1545.32	98	84	14	http://metlin.scripps.edu/metabo_list.php?mass_min=338.04&mass_max=338.34	24561.2	56675.1	24787.5	19963	50078.1	33950.1	42101.9	29993.8	23593.9	30929.9	36795.1	19920.7	15226.8	29521.4	21338	13121.5	16365.9	18819.1	26311.7	25432.2	24799.7	24441.3	11966.4	48720.1	18201.1	14695.9	21132.6	45939.9	20852.7	27570.6	24361.5
470	M174T1397	1.43082	-2.9297	0.0059338	174.1	174.1	174.101	1397.33	1396.75	1398.37	104	87	17	http://metlin.scripps.edu/metabo_list.php?mass_min=172.95&mass_max=173.25	7.58897e+06	1.1258e+07	6.69657e+06	4.86109e+06	8.12658e+06	6.59334e+06	7.21652e+06	1.06991e+07	6.69597e+06	9.4867e+06	1.93675e+06	2.28849e+06	2.12542e+06	3.84465e+06	3.58363e+06	3.104e+06	3.76919e+06	2.71879e+06	3.42251e+06	7.24569e+06	4.32992e+06	5.18293e+06	4.50852e+06	3.33272e+06	4.18929e+06	5.44636e+06	3.39499e+06	4.58224e+06	4.44563e+06	6.12016e+06	6.54473e+06
471	M366T1520	1.25995	-2.91184	0.00595131	366.2	366.1	366.215	1520.05	1516.51	1562.02	129	87	17	http://metlin.scripps.edu/metabo_list.php?mass_min=365.05&mass_max=365.35	357736	609354	347170	299570	611617	475438	534329	346931	350570	400034	427552	290032	241377	358704	274468	259033	238371	268194	358207	321229	367087	367060	214395	533231	262063	229949	310003	531642	302795	360007	356712
472	M118T1526	1.35431	-2.89698	0.0059529	118.02	118	118.076	1526.17	1499.79	1545.32	197	87	17	http://metlin.scripps.edu/metabo_list.php?mass_min=116.87&mass_max=117.17	584983	1.19779e+06	569770	502273	1.18348e+06	814694	973670	556157	572532	665407	872651	472355	396768	661766	457921	421436	394489	437050	622223	558255	633224	636836	354990	1.13245e+06	424594	378437	522662	1.0363e+06	513513	604696	612837
473	M201T1537	1.50974	-2.81218	0.00596178	201.1	201.1	201.177	1536.91	1492.45	1552.33	319	87	17	http://metlin.scripps.edu/metabo_list.php?mass_min=199.95&mass_max=200.25	118442	210030	112502	94201.7	216419	162415	182582	101759	112138	354652	196731	106643	84484.3	140124	95322.4	89659.9	86323.1	98417.3	131856	117335	129206	129587	73810.6	236140	92380.3	78216.5	109958	215246	102610	124717	127268
474	M375T1525	1.27015	-2.89631	0.00598988	375.205	375.165	375.317	1525.3	1516.87	1573.37	182	87	17	http://metlin.scripps.edu/metabo_list.php?mass_min=374.05&mass_max=374.35	166050	286850	157549	137144	286460	221833	250788	153221	163236	181564	203836	131304	109256	172899	126302	116797	108621	125982	164428	144583	164745	165121	97373.3	244629	117173	106268	138274	250667	139696	161684	161575
475	M58T1139	1.32413	-2.91922	0.00599442	58.0958	58.0663	58.1	1138.51	1102.24	1139.12	102	82	16	http://metlin.scripps.edu/metabo_list.php?mass_min=56.95&mass_max=57.25	312078	421669	272370	207671	329372	283911	252657	364648	300765	331856	144809	137990	139142	207926	141891	165430	178372	137652	162317	268090	157936	218028	136066	147212	162657	248572	185751	194552	212088	261159	256285
476	M384T1562	1.45518	-2.9477	0.00600875	384.2	384.189	384.247	1561.51	1560.26	1565.56	87	75	12	http://metlin.scripps.edu/metabo_list.php?mass_min=383.05&mass_max=383.35	71427.7	95563.2	60926.3	43454.5	86754.9	61414.2	65942.5	86321.3	66735.9	78198.9	38257.2	33588.2	32018.9	60066.5	37212.5	26466.1	42473	33769.1	39715.3	68220.2	46843.3	52373.3	32313.7	29999.8	44667.3	51352.6	30080.2	46185.1	47514.7	57331.9	66420.5
477	M110T1397	1.52545	-2.92275	0.00602885	110.058	109.997	110.096	1397.31	1383.12	1399.21	82	71	11	http://metlin.scripps.edu/metabo_list.php?mass_min=108.91&mass_max=109.21	65983.9	100795	61212	10752.8	71521.4	58173.8	62341.5	98315.8	61206.2	88034.8	9603.07	15506.3	10425.8	31231.1	14666.5	12724.5	30348.5	14477.3	14692.2	63911.1	23554.4	45492.8	40833.7	13305	15810.1	44915.2	21971.4	40271.9	23770.2	51525.1	55129
478	M187T1397	1.40323	-2.90231	0.00603073	187.104	187.095	187.132	1397.35	1396.75	1437.65	94	79	15	http://metlin.scripps.edu/metabo_list.php?mass_min=185.95&mass_max=186.25	136599	203400	118624	89636.6	149186	120401	134793	198251	122663	176018	29703.9	41254.7	38910.2	68346.1	63294.8	58409.1	67233.9	46455.5	60416	132759	78717.1	95640.8	79915.7	56867	76500.5	97067.3	60740.1	81440.1	78686.2	109204	120005
479	M304T1076	1.73903	-2.845	0.00606957	304.125	304.093	304.182	1075.64	1074.21	1076.89	67	56	11	http://metlin.scripps.edu/metabo_list.php?mass_min=302.97&mass_max=303.27	96530.6	23054.3	92628.9	55807.9	179295	168214	66074.9	142895	93923.4	18666	6134.22	37472.9	30631.6	35100.2	3178.98	25413	30326.6	27086.4	7403.79	27390.4	19519	33552.8	5461.73	10635	32248	67613.9	13751.2	12971.5	12543.6	26055.5	41725.6
480	M260T1397	1.45726	-2.90956	0.00610098	260.184	260.124	260.201	1397.34	1396.75	1398.37	97	82	15	http://metlin.scripps.edu/metabo_list.php?mass_min=259.03&mass_max=259.33	225226	337344	193424	137361	240370	196782	215220	325250	198217	285749	48662.2	59459.8	56935.4	108000	99715	88855.2	106354	74300.5	91919.1	223984	119850	145108	131019	98234	118469	158797	95442.5	128067	125017	179669	193973
481	M119T655	1.14883	-2.8897	0.00611272	119	119	119	655.309	638.256	659.421	108	87	17	http://metlin.scripps.edu/metabo_list.php?mass_min=117.85&mass_max=118.15	1.84731e+06	2.11208e+06	1.78962e+06	1.85031e+06	1.78108e+06	1.86813e+06	1.85856e+06	2.00223e+06	1.9496e+06	2.34193e+06	1.32245e+06	1.27968e+06	1.30866e+06	1.31102e+06	1.33224e+06	1.36854e+06	1.27615e+06	1.38398e+06	1.35674e+06	1.69871e+06	1.44337e+06	1.53177e+06	1.57722e+06	1.18953e+06	1.33447e+06	1.46548e+06	1.33779e+06	1.61162e+06	1.4301e+06	1.51833e+06	1.68981e+06
482	M371T506	1.11177	2.92572	0.0061226	371.198	371.175	371.203	506.2	505.31	506.97	100	83	17	http://metlin.scripps.edu/metabo_list.php?mass_min=370.05&mass_max=370.35	39079	40751.9	39567.4	39173	43255.1	38262.4	46455.6	39614.5	46835.9	39790.7	63771.8	52022.6	49093.5	49099.7	53489.9	51043.7	54576.4	49594.9	52915.2	52344	49331	53865.9	57556.1	55007	53391.3	58221	43630.9	44365.7	53783.2	50485.2	50290.5
483	M210T1520	1.31433	-2.89353	0.00613235	210.1	210.1	210.2	1519.96	1499.04	1545.32	232	87	17	http://metlin.scripps.edu/metabo_list.php?mass_min=208.95&mass_max=209.25	464974	923891	451783	398679	908948	640757	761880	448637	459534	524650	651738	388760	320953	524555	370649	339702	317157	365868	506551	444620	489982	502726	279599	834096	351082	301806	410432	795146	412745	485337	491512
484	M91T1139	1.47109	-2.91465	0.00613499	91.1	91.0643	91.1	1138.86	1137.54	1139.84	102	85	17	http://metlin.scripps.edu/metabo_list.php?mass_min=89.95&mass_max=90.25	438199	696575	384003	275919	483879	416277	418965	647649	407376	549846	97520.3	98943.8	102156	214623	159815	121895	157147	142886	153239	495686	237095	341783	236430	233035	175946	341250	190619	297031	248465	371416	438693
485	M140T1397	1.3978	-2.88129	0.00620432	140.103	140.079	140.123	1397.32	1396.75	1437.65	96	79	16	http://metlin.scripps.edu/metabo_list.php?mass_min=138.95&mass_max=139.25	133664	195734	117178	83046.7	143880	115482	125851	187124	116895	164580	23637.6	34964.1	34851.2	63630.6	58797.5	50210.6	61252	43926.4	57706.1	127359	71368.5	85095.4	78788.7	56155.3	68560	89941.3	55010	73221.2	74300.5	106051	109518
486	M297T1642	1.39279	2.94609	0.00621505	297.145	297.1	297.274	1641.96	1640.18	1668.08	81	59	17	http://metlin.scripps.edu/metabo_list.php?mass_min=295.99&mass_max=296.29	13485.1	4745.79	20294.9	2435.68	10544.4	1518.68	10593.4	16542.2	1021.17	49753.1	35160.8	4976.43	3102.38	7365.93	49185.7	4664.05	4833.25	4650.22	34592.5	17477.3	21461.3	36406.1	49022.8	37086.1	13605.6	27184.4	32699.1	51183.1	41186.7	51836.4	35888.4
487	M364T1519	1.25744	-2.88956	0.00627995	364.2	364.1	364.206	1519	1499.43	1538.45	115	87	17	http://metlin.scripps.edu/metabo_list.php?mass_min=363.05&mass_max=363.35	1.78668e+06	2.9436e+06	1.65005e+06	1.49273e+06	2.93683e+06	2.32567e+06	2.60176e+06	1.64061e+06	1.6875e+06	1.92385e+06	2.12021e+06	1.39453e+06	1.18034e+06	1.8102e+06	1.33866e+06	1.25675e+06	1.19358e+06	1.33784e+06	1.72236e+06	1.58084e+06	1.77265e+06	1.80752e+06	1.06519e+06	2.6237e+06	1.29835e+06	1.14069e+06	1.51581e+06	2.61507e+06	1.48785e+06	1.76319e+06	1.75705e+06
488	M104T1523	1.36391	-2.8805	0.00629411	104.086	104	104.1	1523.23	1499.04	1546.47	254	87	17	http://metlin.scripps.edu/metabo_list.php?mass_min=102.94&mass_max=103.24	776750	1.60672e+06	750861	658946	1.61087e+06	1.09079e+06	1.29741e+06	733219	782231	888547	1.17652e+06	640896	525170	889936	608455	558709	523577	604901	834431	740908	822102	848755	460680	1.54277e+06	580950	498120	673853	1.43337e+06	681407	802651	814339
489	M198T1433	1.26813	3.05477	0.00630142	198.097	198.076	198.136	1432.59	1430.7	1433.87	54	41	13	http://metlin.scripps.edu/metabo_list.php?mass_min=196.95&mass_max=197.25	18348.5	16044.6	19199.8	16515.5	16434.2	16324.1	25159.2	21738.9	18739.5	29450.9	19217.1	23977.4	19058.6	20927.8	28186.3	22752.2	18845.7	24311	17586	21762.9	14328.1	29133.5	24743.3	12083.8	23031.6	21194.8	17319.4	19355.7	19480.5	28855.9	22260.3
490	M207T1522	1.31371	-2.8756	0.00640269	207.1	207.1	207.107	1522.44	1499.04	1563.65	283	87	17	http://metlin.scripps.edu/metabo_list.php?mass_min=205.95&mass_max=206.25	4.0474e+06	7.96768e+06	3.87103e+06	3.43526e+06	7.66791e+06	5.46915e+06	6.55862e+06	3.83694e+06	3.92783e+06	4.58851e+06	5.71318e+06	3.3776e+06	2.76084e+06	4.45472e+06	3.20398e+06	2.94927e+06	2.74961e+06	3.15477e+06	4.28284e+06	3.74817e+06	4.28048e+06	4.38594e+06	2.38207e+06	7.1895e+06	2.96696e+06	2.61094e+06	3.54412e+06	6.76373e+06	3.57286e+06	4.22809e+06	4.22849e+06
491	M306T1586	1.80698	-2.83036	0.00647463	306.199	306.098	306.2	1586.41	1584.5	1611.1	99	66	11	http://metlin.scripps.edu/metabo_list.php?mass_min=305.05&mass_max=305.35	144504	345334	144562	110647	2707.36	717.413	136927	175140	2081.07	4544.49	117551	104187	101336	87547.1	90779.4	89644.4	131675	86722.8	106046	132165	102396	118893	86602.2	2927.11	0	137878	122316	188236	124995	2508.7	584.499
492	M94T999	1.38213	-2.92788	0.0064941	93.6057	93.6	93.7094	999.03	996.317	1000.64	84	68	16	http://metlin.scripps.edu/metabo_list.php?mass_min=92.46&mass_max=92.76	115211	137361	107234	76519.8	149848	135880	109408	116365	110562	129357	56967.4	52572.4	50744.6	77584.7	37246.9	67484.8	60703.4	53172	65884.8	60432.1	51662.3	111465	66883.6	67951.6	70736.8	7128.62	77232.1	82853	86590.2	23801.8	82389.9
493	M169T656	1.15889	-2.81094	0.00656083	169	168.895	169.04	656.402	648.253	658.941	128	85	17	http://metlin.scripps.edu/metabo_list.php?mass_min=167.85&mass_max=168.15	98814.6	92658.7	77002.3	82238.6	77397.7	86041.8	88779.3	106681	104080	86373.7	62806.6	63298.3	59349.4	61798.9	64767.5	62703.7	52691.9	54096.5	66813.3	55017.3	54239.9	64940.2	77577.3	56901.9	65614.1	57621.1	53507.8	60162.2	65258.5	82798.3	63325.3
494	M217T1524	1.31865	-2.86583	0.00660582	217.1	217.1	217.203	1524.04	1499.04	1561.45	314	87	17	http://metlin.scripps.edu/metabo_list.php?mass_min=215.95&mass_max=216.25	1.59299e+07	3.16653e+07	1.47989e+07	1.31181e+07	3.05282e+07	2.19266e+07	2.56481e+07	1.4706e+07	1.55498e+07	1.74358e+07	2.37975e+07	1.27981e+07	1.08382e+07	1.76542e+07	1.25483e+07	1.1529e+07	1.08708e+07	1.20012e+07	1.66787e+07	1.46205e+07	1.66844e+07	1.71411e+07	9.45851e+06	2.86345e+07	1.16186e+07	1.03553e+07	1.38189e+07	2.68391e+07	1.39647e+07	1.64612e+07	1.64855e+07
495	M105T1522	1.34844	-2.86759	0.00662878	105.1	105.038	105.1	1521.74	1499.04	1545.32	272	87	17	http://metlin.scripps.edu/metabo_list.php?mass_min=103.95&mass_max=104.25	1.59136e+06	3.12962e+06	1.53643e+06	1.32426e+06	3.1625e+06	2.22393e+06	2.57576e+06	1.46788e+06	1.55887e+06	1.7667e+06	2.30756e+06	1.28287e+06	1.04152e+06	1.75451e+06	1.21012e+06	1.11172e+06	1.04455e+06	1.19999e+06	1.64526e+06	1.45927e+06	1.62748e+06	1.72164e+06	909909	3.03381e+06	1.12039e+06	982791	1.37712e+06	2.80056e+06	1.35344e+06	1.60047e+06	1.61594e+06
496	M274T1523	1.28869	-2.86626	0.00664322	274.171	274.1	274.2	1523.32	1486.2	1552.72	340	87	17	http://metlin.scripps.edu/metabo_list.php?mass_min=273.02&mass_max=273.32	1.49405e+06	2.7329e+06	1.43448e+06	1.22922e+06	2.74799e+06	2.02177e+06	2.34909e+06	1.4317e+06	1.44632e+06	1.68008e+06	1.95908e+06	1.22419e+06	1.01118e+06	1.64865e+06	1.18152e+06	1.07837e+06	1.02257e+06	1.12054e+06	1.54164e+06	1.36332e+06	1.55609e+06	1.57434e+06	886893	2.47917e+06	1.0968e+06	971251	1.29678e+06	2.39221e+06	1.31499e+06	1.52839e+06	1.53882e+06
497	M101T954	1.22733	-2.83009	0.00667254	101.084	101.018	101.1	954.118	952.246	962.348	105	87	17	http://metlin.scripps.edu/metabo_list.php?mass_min=99.93&mass_max=100.23	495564	966985	752365	656888	796353	714077	719114	606074	653042	811091	481301	423262	265321	409533	385019	475911	309055	490592	311590	559525	486736	340603	442048	566190	453500	296229	358531	577420	538796	549542	364159
498	M69T678	1.43007	-2.89449	0.00669876	69.1	69	69.1	677.795	676.973	698.04	53	45	5	http://metlin.scripps.edu/metabo_list.php?mass_min=67.95&mass_max=68.25	99251.1	156726	98700.2	41821.8	97360.4	100138	83603.3	120372	79287.3	109877	47028.6	28593.5	30068.2	75748.6	59322.2	43355.8	40980.7	47461.5	47316.1	126625	60405.2	65261.8	39968.5	52407	50244.5	70720.4	41724.1	75871.6	56314	82186.8	96080
499	M321T1522	1.27715	-2.86596	0.00672171	321.2	321.2	321.2	1521.56	1499.04	1544.93	273	87	17	http://metlin.scripps.edu/metabo_list.php?mass_min=320.05&mass_max=320.35	1.03744e+07	1.8792e+07	1.00075e+07	8.884e+06	1.85828e+07	1.39973e+07	1.60696e+07	9.95134e+06	1.01652e+07	1.16711e+07	1.30973e+07	8.4866e+06	7.03319e+06	1.09312e+07	8.18059e+06	7.5537e+06	7.12329e+06	8.05488e+06	1.06927e+07	9.69237e+06	1.07184e+07	1.0846e+07	6.24933e+06	1.68089e+07	7.60377e+06	6.79319e+06	9.01471e+06	1.62186e+07	9.10192e+06	1.06518e+07	1.06154e+07
500	M277T1523	1.28535	-2.86253	0.00672801	277.2	277.1	277.2	1523.01	1479.54	1557.04	259	87	17	http://metlin.scripps.edu/metabo_list.php?mass_min=276.05&mass_max=276.35	1.93502e+06	3.53241e+06	1.84937e+06	1.60879e+06	3.52712e+06	2.55328e+06	3.02721e+06	1.85288e+06	1.88427e+06	2.16395e+06	2.52101e+06	1.54156e+06	1.32312e+06	2.0756e+06	1.52919e+06	1.37067e+06	1.32745e+06	1.45844e+06	1.99615e+06	1.76983e+06	2.02439e+06	2.04477e+06	1.15596e+06	3.17467e+06	1.42192e+06	1.27548e+06	1.67085e+06	3.08108e+06	1.66041e+06	1.99093e+06	1.99157e+06
501	M73T1538	1.41374	-2.76933	0.00678623	73.1	73.1	73.1	1537.51	1486.62	1584.89	412	87	17	http://metlin.scripps.edu/metabo_list.php?mass_min=71.95&mass_max=72.25	1.50777e+07	2.7805e+07	1.45706e+07	1.30806e+07	2.58139e+07	1.91605e+07	2.22231e+07	1.52845e+07	1.46762e+07	1.67203e+07	2.0216e+07	1.16264e+07	1.00115e+07	1.60631e+07	1.16074e+07	1.03468e+07	9.96416e+06	1.14108e+07	1.44977e+07	1.36868e+07	1.45305e+07	1.51996e+07	8.56274e+06	2.46623e+07	1.10946e+07	9.95172e+06	1.22017e+07	2.28964e+07	1.27023e+07	1.46774e+07	1.48863e+07
502	M221T1526	1.31157	-2.85511	0.00680213	221.1	221.1	221.106	1525.93	1499.04	1545.32	221	87	17	http://metlin.scripps.edu/metabo_list.php?mass_min=219.95&mass_max=220.25	1.11032e+06	2.22885e+06	1.07182e+06	951891	2.10464e+06	1.52518e+06	1.81961e+06	1.06711e+06	1.12683e+06	1.25134e+06	1.6376e+06	907977	752914	1.25159e+06	875012	801152	756301	861628	1.16143e+06	1.04402e+06	1.15581e+06	1.22327e+06	673977	1.97099e+06	836806	722515	993183	1.88739e+06	972464	1.1389e+06	1.14252e+06
503	M43T1139	1.31554	-2.88178	0.00680483	43.0796	43.0378	43.1	1138.54	1102.62	1139.12	91	76	14	http://metlin.scripps.edu/metabo_list.php?mass_min=41.93&mass_max=42.23	422511	556690	370391	281426	439055	388286	341581	499440	402984	442946	197665	192250	187026	280511	191322	226499	245079	191817	222832	355953	220159	296319	196629	206931	229633	334535	251292	268133	288780	358207	359589
504	M322T1523	1.27438	-2.85593	0.00687058	322.2	322.1	322.2	1522.89	1499.04	1544.93	254	87	17	http://metlin.scripps.edu/metabo_list.php?mass_min=321.05&mass_max=321.35	2.10105e+06	3.81635e+06	2.02116e+06	1.80677e+06	3.7921e+06	2.84209e+06	3.26684e+06	2.00533e+06	2.06921e+06	2.37709e+06	2.60595e+06	1.73178e+06	1.42987e+06	2.22287e+06	1.66212e+06	1.53356e+06	1.43549e+06	1.6284e+06	2.16999e+06	1.967e+06	2.17881e+06	2.21181e+06	1.26404e+06	3.42115e+06	1.55903e+06	1.3748e+06	1.83191e+06	3.28852e+06	1.85113e+06	2.16408e+06	2.15004e+06
505	M258T1397	1.44993	-2.86585	0.00687673	258.19	258.12	258.2	1397.44	1396.2	1398.37	100	84	16	http://metlin.scripps.edu/metabo_list.php?mass_min=257.04&mass_max=257.34	846424	1.26545e+06	728150	510930	895252	728847	803142	1.22982e+06	747979	1.04655e+06	188164	226277	211089	410525	376432	335816	387471	278543	355745	829441	454840	547005	476944	361386	437566	601749	354274	477960	471167	675360	716955
506	M404T1398	1.52128	-2.85785	0.00688693	404.289	404.245	404.335	1397.54	1396.98	1398.46	83	71	12	http://metlin.scripps.edu/metabo_list.php?mass_min=403.14&mass_max=403.44	37712	62045	29643.4	23460	39524.7	29142.7	33373.4	59938.3	34058.2	49479.2	6961.99	7855.2	6862.67	17787.5	15452.1	14076.9	11671	11176.7	13032.6	39822.3	20533.9	23474	19685.9	15066.6	18792.5	25111.7	13319	20128.7	21008.5	30669.8	29918.9
507	M70T473	1.15675	-2.86864	0.00689974	70	69.9934	70.1	473.207	452.403	495.687	80	64	13	http://metlin.scripps.edu/metabo_list.php?mass_min=68.85&mass_max=69.15	84087.3	78305.8	40395.2	62980.9	62820.1	74631	87737.3	78229.4	57763.2	75697.1	62548.1	25658.3	37976.4	70137	62945.6	65561.7	47814.3	68256.7	54082.3	54727	61368	42802	49082.1	62276.9	48997.6	54227.3	47525.4	51633	73400.1	57932.3	46691.9
508	M73T954	1.21894	-2.81689	0.0069371	73.1	73.1	73.1	954.032	952.246	955.394	104	87	17	http://metlin.scripps.edu/metabo_list.php?mass_min=71.95&mass_max=72.25	7.47283e+06	1.39742e+07	1.10362e+07	9.73194e+06	1.15875e+07	1.05388e+07	1.05339e+07	9.12303e+06	9.6905e+06	1.1978e+07	7.22905e+06	6.2485e+06	3.95593e+06	6.08842e+06	5.76029e+06	7.01529e+06	4.78126e+06	7.23049e+06	4.73789e+06	8.42405e+06	7.2672e+06	5.1353e+06	6.72426e+06	8.31236e+06	6.80044e+06	4.51301e+06	5.40096e+06	8.75372e+06	7.96715e+06	8.13112e+06	5.52742e+06
509	M54T1520	1.57464	-2.86312	0.00694203	54.0617	54	54.1	1520.25	1514.54	1545.32	101	76	15	http://metlin.scripps.edu/metabo_list.php?mass_min=52.91&mass_max=53.21	94637.5	105208	90279.9	24798.8	80378.5	136302	114790	25318.8	33108	11799.2	68446.6	75562.7	63834.9	109064	74005.1	67422	63077	17781.1	101122	17557.5	20715.5	29216.9	55305.5	120848	12519.4	21998.1	21033.7	107674	28837.5	95147.8	46356.7
510	M46T1138	1.30994	-2.87245	0.00696658	46.0855	46.0463	46.1	1138.44	1102.62	1139.12	106	84	17	http://metlin.scripps.edu/metabo_list.php?mass_min=44.94&mass_max=45.24	146410	190279	136152	98064.4	158254	140719	119548	170048	142019	161609	71810.1	67688.3	67749.1	104971	70595.9	82496.3	90894.4	67941.4	78817.8	122938	79440.1	106283	66169	71273.6	79674.5	123044	91128.2	92347.6	106738	125043	122741
511	M31T1139	1.27415	-2.85345	0.00698806	31.0834	31.0591	31.1	1138.5	1102.24	1139.12	72	56	14	http://metlin.scripps.edu/metabo_list.php?mass_min=29.93&mass_max=30.23	50162.9	64266.6	45328.3	32907.5	51206.8	45570.5	39945.5	58120.1	44764.3	52122.5	22438.5	22966.4	21681.5	33417.5	22717	25101.3	29370.4	21982.9	26329.9	40975.9	25549.5	35522.6	26660.7	23568.8	27068.4	39300.2	30126.8	32014.2	34701.8	40300.5	40504.6
512	M175T1397	1.42717	-2.86732	0.00700029	175.1	175.1	175.117	1397.25	1396.75	1398.37	103	87	16	http://metlin.scripps.edu/metabo_list.php?mass_min=173.95&mass_max=174.25	1.38271e+06	2.08832e+06	1.27576e+06	900199	1.5545e+06	1.21139e+06	1.3742e+06	2.06262e+06	1.2425e+06	1.75515e+06	360352	420127	386784	707097	664004	575773	687830	500994	625842	1.38722e+06	807440	952071	826881	615416	774459	1.00112e+06	620378	872850	815717	1.16912e+06	1.19579e+06
513	M356T1561	1.40097	-2.87335	0.00702284	356.2	356.1	356.217	1561.02	1538.65	1565.56	172	87	17	http://metlin.scripps.edu/metabo_list.php?mass_min=355.05&mass_max=355.35	118328	152813	101247	67081.1	151573	101058	134837	181029	104683	160708	65307.5	50705.9	55409.8	92231.5	76390.7	61097.2	72106.1	56666.8	58067.7	132771	80776.1	97408.9	61227.6	57948.6	75876.1	106785	61490.7	89404.5	87715.5	101246	117704
514	M259T1397	1.4519	-2.85721	0.00707858	259.198	259.145	259.2	1397.42	1396.5	1398.37	104	87	17	http://metlin.scripps.edu/metabo_list.php?mass_min=258.05&mass_max=258.35	796855	1.20079e+06	681381	481382	864414	688182	749696	1.18109e+06	704744	982627	171415	211740	199808	375901	352909	302950	367322	262225	330520	789643	427226	515735	461263	335053	412651	563124	334581	458348	445495	637245	683065
515	M407T1398	1.5375	-2.85796	0.00710278	407.271	407.21	407.308	1397.61	1396.89	1398.46	65	55	10	http://metlin.scripps.edu/metabo_list.php?mass_min=406.12&mass_max=406.42	30834.8	51495.5	25530.2	18251.9	34451.3	26204.7	29756.1	48017.9	25238.3	40701.6	5531.85	7208.46	7072.87	13954.2	12039.6	10842.6	13414.2	9554.01	11998.3	34011.2	15890.8	19542.3	17669	10986.5	15713.9	23256.6	9860.23	9632.8	17377.2	26278.5	26893.8
516	M113T1537	1.5877	-2.74667	0.0071286	113.048	113	113.1	1536.99	1516.51	1552.33	237	87	17	http://metlin.scripps.edu/metabo_list.php?mass_min=111.9&mass_max=112.2	138306	68133.2	112377	86073.1	128971	92085.3	102351	160365	39865.4	150558	96841	56573.2	46378.8	75529.7	52952.8	49247.2	46139.9	51662.4	74398.3	103483	71574.4	76079.1	141499	121407	53107.9	57820.3	59490	111886	63363.2	73770	69594
517	M260T646	1.45573	-2.86137	0.00713143	260.175	260.123	260.2	646.479	645.393	647.179	104	87	17	http://metlin.scripps.edu/metabo_list.php?mass_min=259.03&mass_max=259.33	356802	732544	418449	141551	379738	445115	343587	507371	305457	331704	180683	120403	133650	316751	232408	174651	191152	207835	192478	546351	232080	250686	155876	211279	184762	260926	153613	295745	193990	311158	390573
518	M303T1397	1.47365	-2.8513	0.00715446	303.247	303.2	303.3	1397.48	1396.75	1398.46	102	85	17	http://metlin.scripps.edu/metabo_list.php?mass_min=302.1&mass_max=302.4	273131	441154	245843	166884	309394	240532	265733	416057	250199	352054	31740.8	74683.7	69289.7	127933	125549	102692	127487	90587.6	114249	288549	151094	179550	161790	117866	145845	191455	117607	157818	155335	230784	235915
519	M146T569	1.35695	-2.87942	0.0072166	146.103	146.1	146.171	569.221	568.651	569.82	104	87	17	http://metlin.scripps.edu/metabo_list.php?mass_min=144.95&mass_max=145.25	830982	1.18686e+06	781939	420565	774298	786532	694801	922245	672538	878299	393711	346346	341093	599261	491641	399978	443287	414719	430702	916897	515694	574157	441237	435298	419010	621668	413048	615309	534671	632135	755930
520	M152T1397	1.39362	-2.85004	0.00722132	152.1	152.06	152.122	1397.34	1396.75	1398.37	77	66	11	http://metlin.scripps.edu/metabo_list.php?mass_min=150.95&mass_max=151.25	51103.1	78508.7	44718.5	31652.3	54465.6	43546.1	51424.2	70540.8	44448.7	66890.9	16634.7	13693.4	12851.8	21991.6	30095.1	19731.3	22229.1	17416.4	25557	51335.3	28460.3	34932.9	31098.3	24039	26678	37427.4	24519.1	34669.2	29341.1	45459	43428.9
521	M176T1397	1.42423	-2.85354	0.00728346	176.1	176.1	176.107	1397.26	1396.75	1398.37	103	87	16	http://metlin.scripps.edu/metabo_list.php?mass_min=174.95&mass_max=175.25	771311	1.16947e+06	710148	502812	863012	675211	769911	1.11246e+06	685905	992221	203402	242299	217481	398399	369143	320780	391517	280698	351358	780264	447857	552101	457600	339408	431263	560808	350158	494149	458146	652080	663834
522	M261T1397	1.44902	-2.84387	0.00729959	261.171	261.119	261.2	1397.34	1396.89	1398.37	81	69	12	http://metlin.scripps.edu/metabo_list.php?mass_min=260.02&mass_max=260.32	74518.9	118384	64686.1	45694.2	79591.6	63907	71008.1	107406	67174.1	95028.6	15416.9	19828	18263.1	35902.7	32698.4	28653.5	34958.9	23529.2	30634.5	73440.7	40611.4	48056.7	43855.4	31468.9	38347.7	52341.2	31704.5	43827.1	41611.8	62393.8	64843
523	M283T506	1.10479	2.85023	0.00730675	283.099	283.092	283.101	506.294	505.734	506.97	63	46	17	http://metlin.scripps.edu/metabo_list.php?mass_min=281.95&mass_max=282.25	102486	99719	101679	100431	114300	101896	122529	118763	125465	105605	159514	130329	123445	122261	131122	131744	136894	131577	133717	133818	131569	137113	146961	137255	136954	147135	109836	115266	130724	131444	132561
524	M339T2013	1.96615	2.94339	0.00734773	339.169	339.134	339.2	2012.57	2011.25	2013.76	49	35	14	http://metlin.scripps.edu/metabo_list.php?mass_min=338.02&mass_max=338.32	2988.31	1745.93	4332.42	2990.78	5046.35	2091.01	12217.1	4418.68	3738.44	6150.59	12242.1	4467.1	6084.54	9420.59	25897.3	10586.2	8777.27	7375.12	19002.7	9075.35	12819.7	20953.8	60924	30923.5	5233.97	20885.9	18672	36047	30599	36411.1	28450.6
525	M105T1211	1.30442	-2.93285	0.0073895	105.099	105.062	105.101	1211.12	1209.06	1212.83	104	87	17	http://metlin.scripps.edu/metabo_list.php?mass_min=103.95&mass_max=104.25	140053	264342	121740	183217	184235	144116	155886	171562	210567	198978	130642	209514	196135	164371	200778	207113	174552	220135	239504	211820	183480	154280	167576	147342	147768	139161	131656	159604	134981	93529.3	168561
526	M234T1526	1.29743	-2.8247	0.00739408	234.1	234.1	234.155	1526.17	1499.48	1545.32	221	87	17	http://metlin.scripps.edu/metabo_list.php?mass_min=232.95&mass_max=233.25	802317	1.51162e+06	765542	659938	1.48281e+06	1.07341e+06	1.25707e+06	739439	775909	876707	1.09673e+06	668643	542911	858486	613701	566461	553053	602598	815662	734571	821159	858387	467361	1.37522e+06	588556	523265	701587	1.30744e+06	682711	835622	827665
527	M330T1397	1.46252	-2.83646	0.00739967	330.2	330.195	330.204	1397.5	1396.75	1398.46	103	87	16	http://metlin.scripps.edu/metabo_list.php?mass_min=329.05&mass_max=329.35	309087	501824	278628	191824	351614	276514	301905	466743	282850	402398	65652.4	81452.1	77381.8	150062	139769	119600	146399	97336	130690	328564	168937	204944	179217	130824	165054	228839	130638	180431	177176	257755	264637
528	M160T1520	1.32115	-2.81747	0.00754571	160.1	160.1	160.1	1520.44	1499.04	1556.33	297	87	17	http://metlin.scripps.edu/metabo_list.php?mass_min=158.95&mass_max=159.25	1.99538e+07	3.84597e+07	1.86568e+07	1.64989e+07	3.81842e+07	2.71903e+07	3.19591e+07	1.84947e+07	1.89306e+07	2.20805e+07	2.78492e+07	1.61974e+07	1.31627e+07	2.20963e+07	1.5385e+07	1.4067e+07	1.31614e+07	1.51329e+07	2.07184e+07	1.86117e+07	2.06324e+07	2.12889e+07	1.14272e+07	3.63134e+07	1.4584e+07	1.24784e+07	1.69542e+07	3.39695e+07	1.71263e+07	2.0264e+07	2.03733e+07
529	M229T1526	1.30979	-2.81307	0.0076209	229.1	229.1	229.225	1525.93	1499.04	1550.19	337	87	17	http://metlin.scripps.edu/metabo_list.php?mass_min=227.95&mass_max=228.25	4.66648e+06	9.0283e+06	4.492e+06	3.83079e+06	8.91424e+06	6.30282e+06	7.40798e+06	4.31601e+06	4.54966e+06	5.1402e+06	6.42992e+06	3.76151e+06	3.16582e+06	5.20407e+06	3.5634e+06	3.27774e+06	3.18146e+06	3.52026e+06	4.92932e+06	4.31186e+06	4.79733e+06	5.06374e+06	2.72938e+06	8.31764e+06	3.40037e+06	3.01456e+06	4.05265e+06	7.82381e+06	4.02617e+06	4.8379e+06	4.88234e+06
530	M233T1529	1.59044	-2.82439	0.00770974	233.1	233.1	233.2	1528.71	1499.64	1545.32	212	87	17	http://metlin.scripps.edu/metabo_list.php?mass_min=231.95&mass_max=232.25	540036	2.30143e+06	533285	461139	2.23474e+06	1.60709e+06	1.87591e+06	502785	522123	610542	1.63982e+06	533051	413521	1.32001e+06	483946	436525	409778	462010	1.21394e+06	563258	655431	1.25345e+06	322829	2.0568e+06	440231	367451	539820	1.94672e+06	521386	631485	636746
531	M97T2091	1.6655	2.90341	0.00771167	97.0981	96.9978	97.1272	2091.24	2090.11	2115	66	44	14	http://metlin.scripps.edu/metabo_list.php?mass_min=95.95&mass_max=96.25	953.118	0	726.49	2393.38	0	3637.69	0	1090.11	2661.94	1045.54	34250.1	25982.7	27364.7	28922.1	26682	40905.4	40577.8	24403.1	32263	0	942.015	32152.6	42504.4	27575.8	37142	36990.1	32325.8	28139.3	0	37539.9	39132.8
532	M343T1523	1.27422	-2.80958	0.0077998	343.2	343.1	343.2	1522.83	1500.42	1545.32	163	87	17	http://metlin.scripps.edu/metabo_list.php?mass_min=342.05&mass_max=342.35	418760	759217	404185	358131	751190	560456	647673	400294	411051	469671	532439	341520	283338	451672	326398	302036	290731	326805	426025	388619	438511	451631	255725	685466	310574	275214	358820	668606	366647	434919	422467
533	M308T1529	2.07416	-2.81768	0.00780492	308.2	308.1	308.207	1529.48	1497.53	1545.32	210	87	17	http://metlin.scripps.edu/metabo_list.php?mass_min=307.05&mass_max=307.35	145861	1.2156e+06	134555	121434	1.19699e+06	211052	1.04638e+06	133556	139953	162244	856961	141612	109519	706225	129634	113939	105254	120980	177503	151218	170058	180032	82753	1.09163e+06	112948	98045.3	144831	1.07142e+06	141989	170184	170579
534	M161T1521	1.32643	-2.80396	0.00781867	161.1	161.1	161.1	1520.76	1499.04	1545.32	282	87	17	http://metlin.scripps.edu/metabo_list.php?mass_min=159.95&mass_max=160.25	3.42305e+06	6.59463e+06	3.20926e+06	2.84173e+06	6.65812e+06	4.60235e+06	5.55783e+06	3.16116e+06	3.26095e+06	3.80469e+06	4.8011e+06	2.77178e+06	2.24852e+06	3.79831e+06	2.63827e+06	2.407e+06	2.26104e+06	2.58918e+06	3.57788e+06	3.18076e+06	3.55302e+06	3.66053e+06	1.94409e+06	6.30343e+06	2.49066e+06	2.13226e+06	2.91822e+06	5.90572e+06	2.94043e+06	3.49593e+06	3.52032e+06
535	M91T1561	1.3786	-2.84702	0.00785214	91.096	91	91.1	1561.36	1540.87	1565.56	97	74	10	http://metlin.scripps.edu/metabo_list.php?mass_min=89.95&mass_max=90.25	119585	144463	103567	64018.8	150238	102487	137942	168774	109541	151309	63697.4	52356.8	57867.8	91157.1	78373	65811.9	72654.6	54622.6	62396.8	124819	75375.3	98515.3	68441.5	61595.8	77675.6	107370	59955.4	88860.7	78325.9	100224	121259
536	M365T1524	1.24632	-2.80511	0.00790774	365.2	365.195	365.217	1524.48	1500.36	1544.93	180	87	17	http://metlin.scripps.edu/metabo_list.php?mass_min=364.05&mass_max=364.35	850507	1.4219e+06	821904	721195	1.41812e+06	1.12573e+06	1.28922e+06	805518	817326	950887	1.02196e+06	688713	567540	878334	647245	605625	573428	643370	849729	763048	861205	863527	515185	1.26804e+06	630036	546569	737720	1.25451e+06	721915	845388	850034
537	M183T657	1.15392	-2.83044	0.00790979	183	182.98	183	656.541	648.702	659.457	133	87	17	http://metlin.scripps.edu/metabo_list.php?mass_min=181.85&mass_max=182.15	290240	320665	474070	269673	294529	272601	431971	323018	303177	317523	324701	326747	206948	345713	348933	217875	326076	197632	209513	215965	220418	237633	330505	329033	182339	206857	342517	238445	224034	291212	239224
538	M504T1778	1.39672	2.90244	0.00791998	504.246	504.192	504.285	1778.27	1777.58	1778.94	54	42	12	http://metlin.scripps.edu/metabo_list.php?mass_min=503.1&mass_max=503.4	6243.24	6046.08	6801.32	9981.93	1279.26	5100.74	5668.54	7942.85	2878.34	5770.45	13119.3	12515.1	5029.18	6810.11	5266.91	2650.04	7723.79	8857.53	4515.32	14926.7	15824.8	12950.9	10079.9	8632.78	6892.1	3821.71	5448.42	12986.6	12071.1	7841.38	12767.3
539	M127T683	1.47586	-2.81308	0.0079876	127.095	127.038	127.109	683.046	682.396	684.119	73	63	10	http://metlin.scripps.edu/metabo_list.php?mass_min=125.95&mass_max=126.25	42879.4	90056.7	54566.4	19207.7	46829.8	52208.3	43014.4	61205	39356.3	64273.6	23628.2	10506.2	14009.8	36049	29665.3	18583.9	21345.1	23915.7	23113.9	63403.6	30721.1	32205.7	18077.1	27979	25743.4	31455.9	16834	38736.3	26182.6	42502.6	50212.9
540	M205T1520	1.29677	-2.79072	0.00801832	205.1	205.1	205.2	1520.44	1499.04	1545.32	287	87	17	http://metlin.scripps.edu/metabo_list.php?mass_min=203.95&mass_max=204.25	3.77072e+07	7.29256e+07	3.63459e+07	3.24846e+07	7.13311e+07	5.16197e+07	6.00608e+07	3.62249e+07	3.67897e+07	4.25231e+07	5.43755e+07	3.21266e+07	2.65221e+07	4.26848e+07	3.0604e+07	2.81501e+07	2.63491e+07	3.01283e+07	4.03632e+07	3.64636e+07	4.01502e+07	4.09718e+07	2.29316e+07	6.80608e+07	2.90909e+07	2.50528e+07	3.44927e+07	6.40802e+07	3.38148e+07	3.96148e+07	3.96455e+07
541	M82T1139	1.40012	-2.75664	0.00809506	82	82	82.1	1138.81	1137.17	1144.2	59	46	10	http://metlin.scripps.edu/metabo_list.php?mass_min=80.85&mass_max=81.15	79755.5	62930.6	71421.1	32004.2	80153.4	72516.6	36368.1	39730.6	45307.3	30463.4	23906	23975.6	22466.7	38758	20721.9	31505	52076.4	15022.5	36965.1	24271.5	23368.9	40119.7	22930.7	18128.1	24317.7	41339.4	29154.6	29639	43183	47721.6	40165.5
542	M134T1536	1.54892	-2.69984	0.00812036	134.025	134	134.097	1535.93	1516.87	1561.53	210	87	17	http://metlin.scripps.edu/metabo_list.php?mass_min=132.88&mass_max=133.18	212932	412830	205171	184432	411884	292661	342100	202869	206108	232342	324861	180263	145507	249078	173395	154969	146985	164723	228291	205121	224217	234459	124227	407021	163673	145229	189964	372895	192301	223564	221160
543	M103T1211	1.29525	-2.89287	0.00812616	103.1	103.098	103.1	1211.22	1209.06	1247.89	108	87	17	http://metlin.scripps.edu/metabo_list.php?mass_min=101.95&mass_max=102.25	2.25748e+06	4.27419e+06	1.9786e+06	2.92645e+06	2.95082e+06	2.33389e+06	2.50775e+06	2.73573e+06	3.4511e+06	3.17619e+06	2.14779e+06	3.48845e+06	3.14883e+06	2.6834e+06	3.25837e+06	3.35778e+06	2.82241e+06	3.52529e+06	3.94839e+06	3.42248e+06	2.96242e+06	2.51367e+06	2.70258e+06	2.37249e+06	2.37895e+06	2.28573e+06	2.19805e+06	2.59574e+06	2.19894e+06	1.49711e+06	2.70153e+06
544	M60T445	1.35081	-2.72927	0.00821179	60.074	60.0196	60.1	445.035	427.702	473.56	221	87	17	http://metlin.scripps.edu/metabo_list.php?mass_min=58.92&mass_max=59.22	50901.2	79300.5	55962.5	78674.5	73635.2	272346	97744.1	90369.9	105432	68738.2	58107.2	87195.2	81181.6	75258.2	78755.9	62327.9	77699.1	79976.9	56236.1	105613	48023.5	41617	41055.9	48265.5	37542.8	84888.8	40178	47747	46651.9	63637.9	43651.6
545	M320T1522	1.26797	-2.78648	0.00828814	320.2	320.2	320.2	1521.55	1499.04	1545.32	274	87	17	http://metlin.scripps.edu/metabo_list.php?mass_min=319.05&mass_max=319.35	2.07919e+07	3.73517e+07	1.99385e+07	1.78643e+07	3.69683e+07	2.79044e+07	3.20788e+07	1.98973e+07	2.03438e+07	2.33295e+07	2.64139e+07	1.71256e+07	1.42372e+07	2.20252e+07	1.64562e+07	1.51905e+07	1.43887e+07	1.62354e+07	2.13857e+07	1.94449e+07	2.14494e+07	2.22861e+07	1.25974e+07	3.36293e+07	1.5337e+07	1.3709e+07	1.80588e+07	3.30261e+07	1.82367e+07	2.12338e+07	2.1752e+07
546	M345T1586	2.3203	-2.6987	0.00829396	345.195	345.093	345.222	1585.7	1543.04	1611.1	249	87	17	http://metlin.scripps.edu/metabo_list.php?mass_min=344.04&mass_max=344.34	46182	514620	28278.5	156100	22387.9	20840.9	40426.8	37942.1	35634.5	33360.3	36226.3	30765.5	32189	26879.2	27942.1	27078.8	41145.7	26611.8	32371.3	42346.7	32135.9	35676.4	26614.1	27479.2	27384.5	44295.6	36703.4	57758	37912.6	34001.2	29025.7
547	M145T569	1.35236	-2.82437	0.00834531	145.1	145.038	145.2	569.2	556.007	569.82	119	88	17	http://metlin.scripps.edu/metabo_list.php?mass_min=143.95&mass_max=144.25	2.34345e+06	3.34024e+06	2.19969e+06	1.18381e+06	2.19476e+06	2.21939e+06	1.95075e+06	2.61004e+06	1.88959e+06	2.47818e+06	1.11339e+06	981140	972045	1.6918e+06	1.39932e+06	1.13296e+06	1.25389e+06	1.16695e+06	1.23317e+06	2.6133e+06	1.46367e+06	1.6147e+06	1.23551e+06	1.22382e+06	1.18918e+06	1.767e+06	1.16975e+06	1.74059e+06	1.49507e+06	1.79042e+06	2.16525e+06
548	M134T954	1.22863	-2.74611	0.00836956	134.019	134	134.079	954.039	925.787	955.394	104	86	17	http://metlin.scripps.edu/metabo_list.php?mass_min=132.87&mass_max=133.17	148558	292010	227667	196340	238388	216219	217439	183134	201514	245623	151857	127942	79706.5	123553	116456	144791	93734.9	148442	93995.2	171482	147000	100818	131691	174738	136159	88669.1	106517	175480	162367	164628	105999
549	M314T1324	1.94846	2.95046	0.00840423	314.2	314.1	314.2	1324.16	1321.36	1347.09	70	41	9	http://metlin.scripps.edu/metabo_list.php?mass_min=313.05&mass_max=313.35	99003.4	47978.8	121566	404820	94903.8	16189.1	122789	393611	20429.2	405599	64192.9	69201.2	85175.1	70155.2	196747	279339	429215	252916	123863	531693	818315	362197	115238	106586	320334	312193	91400.2	386966	711307	133647	563036
550	M106T657	1.16051	-2.78892	0.00843822	105.997	105.974	106.007	656.549	654.387	659.593	100	84	16	http://metlin.scripps.edu/metabo_list.php?mass_min=104.85&mass_max=105.15	131135	142588	111532	154767	121185	152671	115644	153788	168451	143527	108947	104403	107965	110624	117638	121835	104097	122794	113004	123973	121797	96536.1	67900.4	101741	104908	118823	97723.6	99403.3	119124	134788	141946
551	M73T654	1.14117	-2.7445	0.00846444	73.1	73.1	73.1	654.229	637.474	659.421	133	84	17	http://metlin.scripps.edu/metabo_list.php?mass_min=71.95&mass_max=72.25	3.22208e+07	3.81355e+07	2.76751e+07	3.27271e+07	3.22989e+07	2.80583e+07	3.20022e+07	3.37321e+07	3.2675e+07	4.27331e+07	2.11082e+07	2.0902e+07	2.11531e+07	2.05829e+07	2.34525e+07	2.30995e+07	2.11639e+07	2.1912e+07	2.21193e+07	2.91901e+07	2.35418e+07	2.58299e+07	2.73124e+07	2.06258e+07	2.29122e+07	2.42472e+07	2.28347e+07	2.65912e+07	2.4271e+07	2.5434e+07	2.73085e+07
552	M45T1138	1.3039	-2.79554	0.00846983	45.1	45.091	45.1	1138.46	1101.11	1139.12	114	87	17	http://metlin.scripps.edu/metabo_list.php?mass_min=43.95&mass_max=44.25	1.94012e+06	2.55566e+06	1.7983e+06	1.29037e+06	2.0308e+06	1.77001e+06	1.54938e+06	2.2676e+06	1.87207e+06	2.02818e+06	964050	889938	888009	1.31083e+06	933914	1.06831e+06	1.17855e+06	880713	1.03685e+06	1.62298e+06	1.05245e+06	1.40738e+06	860132	942080	1.05918e+06	1.5922e+06	1.22115e+06	1.22641e+06	1.39582e+06	1.63685e+06	1.63314e+06
553	M75T1522	1.35065	-2.77078	0.00849843	75.0567	75	75.1	1522.07	1516.87	1563.65	148	87	17	http://metlin.scripps.edu/metabo_list.php?mass_min=73.91&mass_max=74.21	3.03137e+06	6.40769e+06	2.93751e+06	2.59916e+06	6.28165e+06	4.35811e+06	5.08413e+06	2.87222e+06	3.05538e+06	3.4458e+06	4.80063e+06	2.45672e+06	2.07978e+06	3.44904e+06	2.40777e+06	2.21694e+06	2.07999e+06	2.39118e+06	3.27284e+06	2.90819e+06	3.22242e+06	3.31303e+06	1.83425e+06	6.1888e+06	2.23143e+06	1.98983e+06	2.73585e+06	5.73757e+06	2.68365e+06	3.16794e+06	3.22374e+06
554	M288T1323	1.62071	2.89806	0.00852043	288.032	287.982	288.077	1323.28	1321.31	1325.79	68	52	16	http://metlin.scripps.edu/metabo_list.php?mass_min=286.88&mass_max=287.18	3948.27	19926.5	10583.2	10351.5	4438.88	1990.43	4878.45	22683.3	2595.3	34314.4	3117.79	3428.73	7572.65	13158	7182.31	15796.7	19541.6	10835.7	10931.1	22838.6	36714.2	19405	8490.26	12332.1	16207.5	18516.3	11302.8	22610.3	31534.3	2761.54	23740.7
555	M83T1139	1.29297	-2.79436	0.00852419	83.0944	83.0759	83.1185	1138.62	1138.06	1139.66	54	49	5	http://metlin.scripps.edu/metabo_list.php?mass_min=81.94&mass_max=82.24	91018.4	131658	94475.6	60610.9	111900	83403.8	68442.3	106964	95640.2	85923.2	52813.4	41518.6	52566.9	72672.8	40401.3	50721.4	60153.8	49907.1	52610.9	77705.6	53491.5	73462.6	45122.8	47812.8	57647.4	72647.4	66726.3	57302.7	49707.9	89294.2	79599.6
556	M377T1536	1.38217	-2.76671	0.00852899	377.2	377.1	377.222	1536.31	1516.51	1544.93	201	87	17	http://metlin.scripps.edu/metabo_list.php?mass_min=376.05&mass_max=376.35	42925.4	101552	42181	35909.7	103892	67476.8	78218.7	38920.5	43199.1	49550.5	88474.2	42860.3	34484.7	63459	39873.6	34960.8	30875.7	37239.9	56271.7	46706.6	52042.2	56463.5	25202.1	105280	35325.7	29190.6	41853	98974.2	43388.9	52535.6	52021.6
557	M120T656	1.1424	-2.7486	0.00876658	120	119.996	120.013	656.495	654.387	659.421	103	86	17	http://metlin.scripps.edu/metabo_list.php?mass_min=118.85&mass_max=119.15	331377	308790	283480	332058	289082	304280	327826	321835	336548	325580	221691	208744	220217	212648	235047	237435	212988	243432	237030	281224	253910	234825	254637	207107	223531	241737	234950	243053	249586	262348	288620
558	M446T2022	1.99046	2.90931	0.00883744	446.318	446.296	446.4	2021.81	2020.89	2022.48	33	19	14	http://metlin.scripps.edu/metabo_list.php?mass_min=445.17&mass_max=445.47	11229.4	12025.3	6461.44	2439.48	4147.93	10421.6	21299.1	4190.06	2023.71	4208.94	5786.27	15214.7	2201.81	23448.9	9876.2	2095.24	1147.44	3403.75	6212.72	18427.8	5386.29	33590	7334.53	6667.95	16754.3	41817.4	4487.39	15655.4	5525.59	22143.3	30445.7
559	M256T1526	1.25677	-2.76359	0.00888334	256.158	256.1	256.202	1525.76	1516.87	1549.8	188	85	17	http://metlin.scripps.edu/metabo_list.php?mass_min=255.01&mass_max=255.31	294937	394614	279142	248434	521928	388957	457264	279359	277350	323764	391700	235108	198901	319535	227205	216234	202790	228914	302775	277209	306481	319197	170830	142621	212429	197073	247689	45702.4	255247	310871	310101
560	M144T569	1.32758	-2.79848	0.0089926	144.1	144.071	144.2	569.215	553.889	569.82	120	88	17	http://metlin.scripps.edu/metabo_list.php?mass_min=142.95&mass_max=143.25	1.64838e+07	2.27442e+07	1.538e+07	8.70529e+06	1.54501e+07	1.54822e+07	1.38728e+07	1.80559e+07	1.34826e+07	1.74406e+07	8.00497e+06	7.19982e+06	7.1039e+06	1.18276e+07	1.00768e+07	8.2466e+06	9.09718e+06	8.4675e+06	8.84757e+06	1.78887e+07	1.0402e+07	1.15868e+07	8.86872e+06	8.89177e+06	8.6743e+06	1.25323e+07	8.55734e+06	1.24132e+07	1.08157e+07	1.27878e+07	1.5044e+07
561	M268T657	1.26372	-2.81129	0.00902684	268.061	267.997	268.107	656.63	646.339	659.809	115	83	16	http://metlin.scripps.edu/metabo_list.php?mass_min=266.91&mass_max=267.21	138923	87358.7	27582.3	80460	126944	133816	75508.6	30063.8	93728.8	88279.2	60324.9	23045.4	98972.6	103325	27918.8	102783	96637.7	47590.3	104533	62138.4	56300.9	75120.8	55686.2	10260.7	54191.3	54948.3	51835.1	73539.5	63336.9	61532.7	71081.4
562	M133T954	1.22506	-2.71886	0.00904083	133.001	133	133.087	954.034	924.44	955.394	112	87	17	http://metlin.scripps.edu/metabo_list.php?mass_min=131.85&mass_max=132.15	1.05498e+06	2.08613e+06	1.62484e+06	1.39929e+06	1.65541e+06	1.53921e+06	1.49469e+06	1.29535e+06	1.39964e+06	1.74288e+06	1.04478e+06	910303	550474	846261	817843	1.01979e+06	656075	1.05801e+06	657966	1.19663e+06	1.04801e+06	707348	931611	1.21746e+06	960301	621473	754166	1.24307e+06	1.15382e+06	1.17492e+06	755325
563	M159T1614	1.71178	-2.8434	0.00906434	159.1	158.993	159.103	1613.51	1605.95	1614.84	94	73	11	http://metlin.scripps.edu/metabo_list.php?mass_min=157.95&mass_max=158.25	119597	197421	109870	96238.7	116955	93084.9	96649.3	125367	122035	154385	115033	103359	89204.2	110193	105891	96615.9	90690.6	101114	124611	143962	106317	81045.8	67664.1	72879.2	98786.2	70873.2	72691.4	79735.2	0	6062.79	4405.05
564	M218T569	1.35915	-2.78692	0.00914213	218.1	218.1	218.108	569.296	568.801	569.835	104	87	17	http://metlin.scripps.edu/metabo_list.php?mass_min=216.95&mass_max=217.25	4.09305e+06	6.07659e+06	3.91923e+06	2.04722e+06	3.88494e+06	3.9523e+06	3.41611e+06	4.68221e+06	3.28922e+06	4.3302e+06	1.94957e+06	1.72177e+06	1.69166e+06	2.97744e+06	2.48256e+06	1.97298e+06	2.18671e+06	2.03854e+06	2.12858e+06	4.74639e+06	2.54148e+06	2.86114e+06	2.16729e+06	2.11154e+06	2.08777e+06	3.13429e+06	2.0045e+06	3.06705e+06	2.63519e+06	3.12859e+06	3.86519e+06
565	M431T1324	1.99312	2.9032	0.00924485	431.163	431.099	431.19	1323.92	1322.7	1325.79	29	19	10	http://metlin.scripps.edu/metabo_list.php?mass_min=430.01&mass_max=430.31	2792.85	2698.68	3367.93	3880.52	1566.9	182.925	1478.94	7388.01	495.139	5137.64	1032.79	1774.73	3482.56	1962.8	3079.4	4360.21	2673.13	3407.02	2427.31	2289.57	18839.3	10332.7	1115.24	6102.76	4214.95	9037.68	6009.21	11752.7	4823.08	946.439	13005.1
566	M60T1138	1.29532	-2.75824	0.00930967	60.0663	60.012	60.0923	1138.48	1137.57	1139.51	103	86	17	http://metlin.scripps.edu/metabo_list.php?mass_min=58.92&mass_max=59.22	157838	210482	144888	103423	162820	141361	122200	184440	150437	170395	80350.2	77675.8	75491.3	110353	77361.4	92096.5	99609.5	71684.4	86260.4	130441	85641.2	113152	68992.3	75069.9	88237.4	130187	99494	99460.5	114170	136155	131504
567	M247T954	1.31465	-2.76722	0.00940097	247.098	247	247.101	954.148	952.246	955.394	104	87	17	http://metlin.scripps.edu/metabo_list.php?mass_min=245.95&mass_max=246.25	182504	376707	282772	241507	287796	265209	257833	218984	246926	306989	184519	158839	94766.2	148826	142698	182161	113441	184955	111118	211349	184298	120647	162318	213786	170719	10334.3	128798	220043	204947	206916	130266
568	M92T1139	1.60152	-2.77671	0.00940191	92.0843	92	92.1037	1138.7	1137.15	1139.84	82	70	12	http://metlin.scripps.edu/metabo_list.php?mass_min=90.93&mass_max=91.23	61591.2	93519.2	52565.5	9919.6	65217	57551.6	56729	88967.7	54378.2	76674.6	8615.62	3765.55	7834.62	29879.1	23192.2	8594.4	22829.2	1678.07	21788.9	69067.7	6459.87	47474.6	32229.8	33045.8	4233.36	49453.5	25796.3	42270.2	33907.1	51860.6	60653.5
569	M131T954	1.21523	-2.70141	0.00940776	131.012	131	131.066	954.12	925.787	955.394	103	85	17	http://metlin.scripps.edu/metabo_list.php?mass_min=129.86&mass_max=130.16	318427	617132	478714	418045	502673	457721	445888	392271	418539	516830	313660	276526	172129	260740	251892	308004	200923	319950	203305	358760	315306	219627	282378	363734	289971	195800	230370	374769	344427	355056	236020
570	M265T506	1.18159	2.72497	0.00947253	265	264.995	265.065	506.202	505.087	507.323	89	72	17	http://metlin.scripps.edu/metabo_list.php?mass_min=263.85&mass_max=264.15	67950.8	28502.9	68106.5	66793.3	70923.3	66329	82196.1	51448.4	73988.9	45038.4	98912.7	84240.1	79703.4	77333.3	55962.7	84640.3	89556.7	82735.1	59649.9	85533.1	84168.4	88278.3	70117.7	61093.5	86239.3	94658.8	44052.4	71055.1	60598.3	65847	82836.8
571	M323T1526	1.25767	-2.73375	0.00950161	323.2	323.178	323.206	1526.17	1499.04	1544.93	223	87	17	http://metlin.scripps.edu/metabo_list.php?mass_min=322.05&mass_max=322.35	498346	907960	482515	426709	903067	677414	774715	473031	485166	553606	623668	411854	343216	532689	395523	367128	343155	387490	514827	466310	529185	541887	300115	796378	381951	327911	437945	783333	439146	515429	513267
572	M280T2013	2.2872	2.81927	0.00962648	280.187	280.1	280.2	2012.57	2011.25	2013.76	39	25	14	http://metlin.scripps.edu/metabo_list.php?mass_min=279.04&mass_max=279.34	1685.31	2243.99	5774.62	5404.45	4756.82	2498.34	19094.9	2972.74	939.958	3546.94	8188.24	1808.56	2520.44	4571.16	7028.67	3943.23	2498.76	4377.18	1814.22	5483.56	5363.98	50650.1	295178	115342	1498.56	91189.7	70679.8	140434	111886	143157	99946.2
573	M305T1527	1.26982	-2.72364	0.00962762	305.2	305.1	305.2	1526.51	1499.11	1556.2	205	87	17	http://metlin.scripps.edu/metabo_list.php?mass_min=304.05&mass_max=304.35	1.92395e+06	3.67668e+06	1.83684e+06	1.60405e+06	3.49347e+06	2.58395e+06	3.03932e+06	1.78622e+06	1.88639e+06	2156096	2.7474e+06	1.573e+06	1.30771e+06	2.10134e+06	1.51097e+06	1.39581e+06	1.33138e+06	1.48685e+06	1.95877e+06	1.78491e+06	1.95697e+06	2.04529e+06	1.16033e+06	3.14712e+06	1.40799e+06	1.25502e+06	1.69419e+06	3.06205e+06	1.67309e+06	1.95344e+06	1.99681e+06
574	M44T807	1.32042	-2.77198	0.00963878	44.1	44.085	44.1	807.095	806.099	807.677	74	64	10	http://metlin.scripps.edu/metabo_list.php?mass_min=42.95&mass_max=43.25	170817	278229	180508	120712	178981	167385	171010	218229	147052	216779	110500	75158	78756.8	113926	112399	91819.8	116273	99492.1	102913	186462	125075	146118	90097.3	105180	106184	147808	104064	145100	110185	163323	175651
575	M237T1537	1.36878	-2.72889	0.00964911	237.105	237	237.2	1537.31	1516.58	1565.56	157	84	15	http://metlin.scripps.edu/metabo_list.php?mass_min=235.95&mass_max=236.25	45986.9	95862	44115.5	39297.2	96745.8	66835.4	75843.7	48739.8	43127.3	54803.4	76595.2	41168.6	30426.7	56869.1	37227.2	33543.6	31931.8	36053.7	50033.6	45128.7	50528.5	52196.4	15157.3	95423.4	34268.7	31127.2	42281.4	88446.3	39262.6	49437.2	50637.5
576	M108T657	1.5528	-2.78437	0.00968671	107.967	107.898	108	656.985	647.758	659.457	83	68	11	http://metlin.scripps.edu/metabo_list.php?mass_min=106.82&mass_max=107.12	50753.1	33133.6	47125.2	30618.8	55370.5	31395.7	31735.3	34410.6	29797.8	32011.4	39282.5	9343.88	5281.42	38252.2	39882.6	22574.6	22890.9	4216.34	3854.17	15551.9	19863.7	14972.5	5967.01	36015.9	21188.9	36903.9	0	21749.8	22070.7	3007.41	7520.99
577	M289T1397	1.43713	-2.7292	0.00972389	289.179	289.145	289.213	1397.36	1396.91	1398.37	63	53	10	http://metlin.scripps.edu/metabo_list.php?mass_min=288.03&mass_max=288.33	31181.2	45919.6	26723.8	20188.5	32546.6	26252.9	30514.9	45304.5	26924.4	39477.6	6867.77	7997.99	7905.41	13096.8	13015.7	11588.8	12420.3	8350.74	13560.4	33727.5	15672.4	21661.3	17711.7	12331.9	15350.6	22780.3	12549.6	17966.7	17539	22139.9	27713.3
578	M128T994	1.40403	-2.75192	0.00976775	128.1	128.1	128.1	993.535	991.551	994.832	104	87	17	http://metlin.scripps.edu/metabo_list.php?mass_min=126.95&mass_max=127.25	1.70019e+06	2.53372e+06	1.55856e+06	1.01498e+06	1.73812e+06	1.43622e+06	1.59592e+06	2.25231e+06	1.55614e+06	2.05307e+06	500756	417106	509273	898165	869291	707401	743065	621579	804540	1.81436e+06	1.0662e+06	1.27174e+06	837611	841257	739038	1.22802e+06	786266	1.27037e+06	1.12872e+06	1.30194e+06	1.68003e+06
579	M219T569	1.35616	-2.75658	0.00984696	219.1	219.1	219.155	569.257	568.651	569.82	104	87	17	http://metlin.scripps.edu/metabo_list.php?mass_min=217.95&mass_max=218.25	889823	1.33601e+06	861376	447017	852278	865917	744889	1.01911e+06	717299	964223	429617	377336	368029	656068	544841	435740	485791	448222	469574	1.05264e+06	554944	629515	472309	471300	457020	693501	447145	672947	579243	689917	840692
580	M250T994	1.4014	-2.74173	0.00996591	250.1	250.1	250.13	993.694	991.938	994.961	103	86	17	http://metlin.scripps.edu/metabo_list.php?mass_min=248.95&mass_max=249.25	327574	480205	298866	187710	327816	277050	305527	412031	281339	388033	95631.9	80389	93563.8	173726	165533	135492	142087	117713	150541	332569	200031	244343	153243	157937	137173	235431	152424	240304	215063	258439	314000
581	M102T1537	1.63558	-2.66004	0.00999008	102.1	102	102.2	1536.6	1493.2	1551.94	217	85	17	http://metlin.scripps.edu/metabo_list.php?mass_min=100.95&mass_max=101.25	516350	740781	29939.6	349796	536689	460698	419900	606541	36229.9	610034	230523	418582	42711.3	262701	80049.3	21202.3	14359.6	199156	553561	410241	27321.9	232554	158067	211019	221483	230571	14400	212810	21020.6	251940	303983
582	M70T569	1.31029	-2.76309	0.0100006	70.1	70.0928	70.1018	569.193	568.651	569.609	50	49	1	http://metlin.scripps.edu/metabo_list.php?mass_min=68.95&mass_max=69.25	135738	167257	112143	69899.6	120979	112484	104146	137533	100428	139804	65974	62317.7	60008.1	81989.6	75061.1	59703.9	66735.4	60085.6	63952.3	136785	80870.9	89986.6	68381.3	68771.8	70094.5	96177.3	73925.4	91258.2	90406.9	102095	115455
583	M220T569	1.35617	-2.7463	0.0100986	220.1	220.098	220.118	569.242	568.651	569.82	104	87	17	http://metlin.scripps.edu/metabo_list.php?mass_min=218.95&mass_max=219.25	371139	561923	356249	185969	350994	361166	311838	425318	300403	406176	177605	159034	156086	273615	224450	182063	199846	187207	197662	435422	229281	262301	195594	194670	192827	290092	185489	288286	241784	291130	352947
584	M98T1397	1.55023	-2.73878	0.0101275	98.0742	98	98.1035	1397.28	1396.6	1398.37	79	68	11	http://metlin.scripps.edu/metabo_list.php?mass_min=96.92&mass_max=97.22	98036.4	144500	87248.9	64698.8	105781	84134.7	95057	137047	88041.4	27329.1	4343.71	4758.1	7518.84	47696.4	48999.8	39475.4	44843.9	33070.5	13807.7	92535.9	52251.5	62308.7	58819.1	43854.6	52295.3	66709.5	9194.43	60453.1	54782.6	79665.9	79557.1
585	M76T772	1.62649	-2.75041	0.0102045	76.069	76	76.1	772.126	771.094	772.969	49	45	4	http://metlin.scripps.edu/metabo_list.php?mass_min=74.92&mass_max=75.22	93707.3	142570	98907.2	28418.2	102941	95831.7	98351.6	121793	79096.8	116328	40259.1	15268.7	26112.7	10425.4	22501.1	17483.1	25596.9	22049.1	21959.2	103482	28355.1	68474.9	23231.2	39309.4	24693.2	43325.1	31150.1	39137	22124.9	99329.5	106572
586	M57T1138	1.29075	-2.72193	0.0102266	57.0913	57.0548	57.1	1138.48	1137.57	1139.51	103	86	17	http://metlin.scripps.edu/metabo_list.php?mass_min=55.94&mass_max=56.24	226466	299251	211275	150734	235752	205513	183679	258988	216973	238864	116440	108035	108332	158852	110430	131854	142631	105515	127538	195091	123167	164996	102173	106994	125448	187162	143720	142992	166869	189388	187856
587	M243T1522	1.1934	-2.64204	0.0102823	243.1	243.1	243.2	1521.52	1492.77	1549.29	246	86	17	http://metlin.scripps.edu/metabo_list.php?mass_min=241.95&mass_max=242.25	343198	301610	298897	275045	663708	453553	546905	308740	329751	375245	254862	251087	216144	364057	253183	226861	221567	247158	341125	309077	343118	354237	187067	243827	245905	212598	280356	227358	274986	337973	330225
588	M75T954	1.20003	-2.65908	0.010529	75.1	75.0774	75.1	954.16	952.246	955.783	74	64	10	http://metlin.scripps.edu/metabo_list.php?mass_min=73.95&mass_max=74.25	1.15495e+06	2.12933e+06	1.54374e+06	1.21646e+06	1.72212e+06	1.39222e+06	1.68033e+06	1.75951e+06	1.74847e+06	1.81982e+06	1.17508e+06	1.05533e+06	727637	1.26108e+06	1.2882e+06	1.42388e+06	867039	1.11949e+06	1.13845e+06	1.40133e+06	1.07322e+06	982490	1.14014e+06	1.29632e+06	892538	667838	858656	1.48266e+06	1.2701e+06	1.22336e+06	842674
589	M219T678	1.37926	-2.71964	0.0105837	219.1	219.1	219.2	678.14	677.316	679.336	91	77	14	http://metlin.scripps.edu/metabo_list.php?mass_min=217.95&mass_max=218.25	611790	699528	429897	218445	630240	439107	405199	559277	352281	582874	221986	149626	161917	343417	256871	195306	197596	212081	213504	591312	279751	312847	323293	245417	238624	321100	284353	345587	401266	397779	443284
590	M41T1138	1.27152	-2.70786	0.0106498	41.1	41.0956	41.1059	1138.38	1137.18	1139.51	94	80	14	http://metlin.scripps.edu/metabo_list.php?mass_min=39.95&mass_max=40.25	231417	265456	215899	156634	239159	209639	188221	255718	224937	209443	121621	118562	112866	166535	114769	136964	145059	111683	134481	174254	114710	166865	99554.2	111026	133897	193991	149696	144094	166297	200264	175759
591	M104T1211	1.28544	-2.77373	0.0107936	104.1	104.074	104.1	1211.04	1208.83	1212.83	104	87	17	http://metlin.scripps.edu/metabo_list.php?mass_min=102.95&mass_max=103.25	221314	414459	189247	286678	286418	225477	250459	260773	333675	305148	211805	336179	304646	261110	312371	326457	271447	341119	385288	339869	286969	246967	260447	227643	234731	218296	213707	251706	213441	145091	270727
592	M55T1138	1.28724	-2.69984	0.0108405	55.0869	55.0533	55.1	1138.47	1137.18	1139.51	99	84	15	http://metlin.scripps.edu/metabo_list.php?mass_min=53.94&mass_max=54.24	305160	393202	279685	206911	312580	281225	239100	333570	289669	315038	157487	150564	148691	213541	147818	179574	193662	148715	176621	250498	150466	215787	133203	139943	170282	247998	199081	193080	222628	265472	241573
593	M70T333	1.31108	-2.661	0.0109552	70	69.9961	70.0176	333.299	310.549	334.308	64	50	7	http://metlin.scripps.edu/metabo_list.php?mass_min=68.85&mass_max=69.15	75480.8	55580.4	76650.3	42451.7	189038	81798.1	53513.6	91361.8	36764.5	67655.8	33358.7	30103.6	44614.8	25095.6	40851.6	46032.9	41076.1	19286.5	39433.7	53075.4	22182.1	49435.7	63318.2	35501	25702.5	56743.4	48805.5	45282.7	53286.7	56123	28252.9
594	M147T569	1.30966	-2.70968	0.0109622	147.1	147.1	147.1	569.23	568.801	569.705	61	54	7	http://metlin.scripps.edu/metabo_list.php?mass_min=145.95&mass_max=146.25	2.23799e+06	3.31462e+06	2.18186e+06	1.15645e+06	2.1507e+06	2.21698e+06	1.88073e+06	2.58698e+06	1.84357e+06	2.438e+06	1.10269e+06	1.03552e+06	987102	1.67702e+06	1.4172e+06	1.13166e+06	1.2636e+06	1.27673e+06	1.23385e+06	2.57137e+06	1.44248e+06	1.64791e+06	1.73281e+06	1.2403e+06	1.18362e+06	1.72885e+06	1.1486e+06	1.70344e+06	1.50053e+06	1.76124e+06	2.14279e+06
595	M59T1138	1.29386	-2.69382	0.0109644	59.1	59.0725	59.1	1138.5	1137.57	1139.51	102	85	17	http://metlin.scripps.edu/metabo_list.php?mass_min=57.95&mass_max=58.25	807685	1.07779e+06	721460	528141	838419	732168	628299	940396	771542	834049	400698	372441	372402	553396	392394	450945	498872	370952	435635	676058	417062	585158	356754	380357	438478	665677	513227	512487	585807	688793	679352
596	M133T1536	1.47427	-2.59163	0.0110184	133.017	133	133.1	1536.14	1499.13	1549.29	241	87	17	http://metlin.scripps.edu/metabo_list.php?mass_min=131.87&mass_max=132.17	1.61304e+06	3.11127e+06	1.54043e+06	1.3372e+06	3.16721e+06	2.1747e+06	2.53339e+06	1.51368e+06	1.56543e+06	1.7505e+06	2.46975e+06	1.38529e+06	1.1076e+06	1.91148e+06	1.31231e+06	1.18343e+06	1.11639e+06	1.24818e+06	1.73204e+06	1.54534e+06	1.70357e+06	1.78001e+06	924439	3.10216e+06	1.23348e+06	1.07575e+06	1.43199e+06	2.85126e+06	1.44119e+06	1.69198e+06	1.66503e+06
597	M323T2013	2.1444	2.75776	0.0110237	323.197	323.097	323.201	2012.56	2010.78	2013.76	52	37	15	http://metlin.scripps.edu/metabo_list.php?mass_min=322.05&mass_max=322.35	1459.41	1461.49	5242.49	4122.46	1865.81	1286.8	406.267	2566.16	603.019	1585.63	3223.64	1414.42	1640.97	3970.75	51326.6	4145.05	1610.25	2820.09	36064	32905	3762.05	50184.8	231854	87148.9	1905.2	67391.6	51991.1	106500	83734.1	110130	75577.6
598	M148T1536	1.62499	-2.58667	0.0110895	148.1	148.1	148.1	1535.93	1499.04	1549.29	258	87	17	http://metlin.scripps.edu/metabo_list.php?mass_min=146.95&mass_max=147.25	1.02424e+06	2.00826e+06	987027	849401	2.04393e+06	1.38974e+06	1.66034e+06	973102	998768	1.12157e+06	1.58331e+06	875847	701945	1.22791e+06	831287	753220	709013	795658	1.10632e+06	989811	1.09139e+06	1.13809e+06	589231	1.99092e+06	780159	681369	909829	1.83562e+06	920685	1.08299e+06	1.05537e+06
599	M306T1526	1.26498	-2.66642	0.0111433	306.2	306.1	306.2	1525.69	1501.23	1545.32	194	87	17	http://metlin.scripps.edu/metabo_list.php?mass_min=305.05&mass_max=305.35	834040	1.60228e+06	799358	717376	1.53674e+06	1.12656e+06	1.33732e+06	795356	844775	940541	1.19934e+06	685726	569952	919095	654269	601694	581053	648857	872545	775517	880522	891213	503166	1.39006e+06	636289	549431	738564	1.34427e+06	723088	875886	872423
600	M163T1323	1.5089	2.76768	0.011173	163.072	163	163.1	1323.18	1321.15	1325.79	81	65	16	http://metlin.scripps.edu/metabo_list.php?mass_min=161.92&mass_max=162.22	81451.7	128562	77339.9	147697	3835.7	4111.65	23672.4	64710.6	7043.5	197818	10739.6	45492.3	104301	86466.5	90083.4	106696	130882	110147	68717.3	157115	230768	125479	59111.3	79696.4	113820	124310	78539.1	149895	203475	14881.6	168262
601	M229T1323	1.76567	2.81538	0.0112294	229	228.996	229	1323.45	1320.94	1325.79	60	46	14	http://metlin.scripps.edu/metabo_list.php?mass_min=227.85&mass_max=228.15	21967.8	28456.8	12513.4	52132.8	4773	4225.63	10401.9	62621.9	4441.31	58254.1	11938.3	17219.7	36426.3	34757	22064.9	29563.5	49936.6	28214.5	8932.08	68324.4	109427	29213.3	17755.9	28948.7	34984.1	39605.1	26621.9	37424.8	76847.1	4945.39	73031.5
602	M242T1536	1.34007	-2.65759	0.0113411	242.102	242.1	242.2	1536.21	1493.2	1550.07	202	87	17	http://metlin.scripps.edu/metabo_list.php?mass_min=240.95&mass_max=241.25	105479	235782	103527	89364.9	227684	155660	180093	104280	102956	121628	189325	97777.2	77042.6	136196	89533.3	82700.2	78547.8	90017.4	157094	107658	120379	122524	58931.6	226912	85445	67920.2	98503.1	218057	95837.8	117049	116719
603	M175T954	1.21538	-2.63294	0.0113491	175.1	175.095	175.1	954.141	952.246	955.394	104	87	17	http://metlin.scripps.edu/metabo_list.php?mass_min=173.95&mass_max=174.25	599476	1.20726e+06	932871	798647	945352	882868	843566	744130	818028	1.00482e+06	606502	539014	316827	497227	485028	606207	382407	617061	385063	701569	606620	415935	544523	708979	557789	357837	436984	732473	674054	689211	450146
604	M90T1538	1.37462	-2.58787	0.0113992	90.0693	90	90.1	1537.52	1499.04	1565.56	364	87	17	http://metlin.scripps.edu/metabo_list.php?mass_min=88.92&mass_max=89.22	76807.7	149905	74100.1	68390.4	146381	109078	122338	74113.1	74649.7	84615.4	120007	65081	55868.9	90104.9	63352.3	58533.8	54557	61684.7	82726.2	73231.3	80651.5	85334.9	48687.8	142266	60991.1	52685.2	68276.1	136140	71783.3	80643.7	86987
605	M226T1397	1.44011	-2.66213	0.0114281	226.112	226.091	226.2	1397.49	1396.94	1398.37	59	51	8	http://metlin.scripps.edu/metabo_list.php?mass_min=224.96&mass_max=225.26	54174	63082.9	46545.9	27548.6	58288.2	43450.6	52281.8	77689.4	47662.8	64378.6	8932.45	11218.1	9449.01	18345.5	21190.5	16492.4	19433.3	13338.6	15449.7	50818.8	26148.7	35812.3	30622.7	22121.1	28171	38365.2	19397.8	24497.3	28322.1	41715.1	46571.6
606	M244T1397	1.42923	-2.66408	0.0114396	244.121	244.1	244.17	1397.44	1396.89	1398.37	64	55	9	http://metlin.scripps.edu/metabo_list.php?mass_min=242.97&mass_max=243.27	119468	174172	102110	72245.2	128680	102719	110181	170343	102945	151158	26150.4	27620.2	21331.8	47716.7	53563.9	30795.7	55424.5	31404.2	52755.3	113841	50656.8	77905.4	69885.3	43414.6	61708	81483.2	50495.9	52381	68164.1	93798.9	99867.7
607	M246T1522	1.24503	-2.64632	0.0114831	246.1	246.1	246.1	1522.44	1499.48	1547.09	149	77	14	http://metlin.scripps.edu/metabo_list.php?mass_min=244.95&mass_max=245.25	588700	1.00932e+06	576723	513614	1.11866e+06	814581	946771	570427	580332	665952	422398	491605	404828	649599	468558	429618	406417	461834	500835	547846	547132	645101	355216	1.03225e+06	432610	382184	516647	525058	518420	611765	630928
608	M163T1561	1.3445	-2.68333	0.011573	163.1	163.086	163.103	1561.41	1560.24	1565.56	102	85	17	http://metlin.scripps.edu/metabo_list.php?mass_min=161.95&mass_max=162.25	213305	264131	188154	125237	276744	184534	256210	308136	195248	269783	119194	98004.3	104519	164358	143046	117060	131174	99719.6	115549	243567	151621	178153	121203	113323	137603	193231	123028	169359	161229	183408	217528
609	M87T1519	1.33774	-2.64782	0.0116545	87.0395	87	87.1	1519.49	1516.87	1530.14	105	87	17	http://metlin.scripps.edu/metabo_list.php?mass_min=85.89&mass_max=86.19	198386	410032	188155	168227	414602	275423	325807	186055	197009	222037	310236	157634	131744	219030	156279	139560	134615	152197	207441	181828	206398	213620	114038	392894	142914	126348	177004	366332	167494	203259	206447
610	M123T1324	2.0154	2.78653	0.0117819	122.958	122.9	122.992	1323.6	1322.03	1325.79	24	15	9	http://metlin.scripps.edu/metabo_list.php?mass_min=121.81&mass_max=122.11	4375.53	7074.35	5357.91	25797.5	6915.51	1926.31	5783.71	8241.4	1826.77	35381.4	3464.9	2375.96	7485.6	6761.65	7637.43	7510.72	23908.3	1805.04	7290.47	27475.9	40886	20907.6	5050.79	7838.03	19963.5	20189.6	9154.89	25602.6	34670.9	2474.97	28928.3
611	M261T2012	1.99842	2.72613	0.0119019	261.113	261.1	261.155	2012.42	2010.87	2013.76	43	29	14	http://metlin.scripps.edu/metabo_list.php?mass_min=259.96&mass_max=260.26	519.722	1991.06	5798.7	2204.61	5989.16	1248.79	11427.5	5583.99	1012.03	5052.34	12592.2	2096.02	1847.06	4449.3	25895	4539.77	4048.78	1943.5	16628.5	11163.4	2857.3	25385.4	104813	41283.2	1639.13	35129.5	26387.8	52917.3	42282.1	51754	38087.2
612	M359T1722	1.74359	-2.72893	0.011942	359.197	359.1	359.2	1722.35	1697.9	1724.24	114	77	8	http://metlin.scripps.edu/metabo_list.php?mass_min=358.05&mass_max=358.35	139354	154908	129784	124044	198910	158779	227732	160899	137296	1748.31	78919.7	160099	128416	69125.2	69546.3	99640.8	9811.55	335644	121575	153073	15668.1	101325	52109	9933.28	13369.6	3845.12	2282.57	8167.48	10120	13127.5	130275
613	M331T1398	1.43797	-2.65179	0.0119736	331.2	331.196	331.213	1397.58	1396.89	1398.46	57	46	11	http://metlin.scripps.edu/metabo_list.php?mass_min=330.05&mass_max=330.35	125151	192608	108647	72950.8	140701	105486	122413	193897	105635	159522	26519.2	32126.2	30047.7	57278.3	56414.6	42321.6	59768.7	39771.7	46323.9	131936	62653.2	81917.8	73565.5	53046.7	68137.3	88026.9	51769.5	72175.7	69901.2	105431	108769
614	M153T1323	1.44624	2.74429	0.011974	153.004	152.967	153.035	1323.33	1321.31	1325.79	66	50	16	http://metlin.scripps.edu/metabo_list.php?mass_min=151.85&mass_max=152.15	11770.2	31995.9	15784.4	29890.2	6518.46	2855.73	13136.4	25532.8	5319.92	49932	9819.47	10301.9	22939.6	19904.4	18671.6	24479.7	24720.9	23275.6	15645.2	36316.5	56193.1	31702.8	16486.1	17684.9	25794.1	30190.6	21036.4	34430.8	48785.3	6076.01	35801
615	M208T1526	1.29057	-2.63898	0.011976	208.1	208.1	208.2	1525.79	1498.9	1563.65	241	87	17	http://metlin.scripps.edu/metabo_list.php?mass_min=206.95&mass_max=207.25	559712	1.0791e+06	537515	471787	1.08087e+06	775005	909238	535187	552506	635060	813279	466046	390506	614851	448671	416649	380713	437678	604325	522247	604188	637169	356977	1.04211e+06	413751	373226	511782	985067	509550	597316	600714
616	M231T2012	2.03042	2.72196	0.0120647	231.103	231.1	231.2	2012.43	2010.87	2013.76	49	35	14	http://metlin.scripps.edu/metabo_list.php?mass_min=229.95&mass_max=230.25	4323.9	3375.13	26647.1	13122.4	35918.7	7218.06	44739.9	26434	1091.73	18014.3	83539.1	13680.6	8285.56	13035.8	138747	30152.9	11762	10698.2	96024.5	49096.9	32753.3	133398	572742	223372	7851.53	176347	133075	280218	214990	280812	203562
617	M179T1499	1.79479	2.65604	0.0122146	179.1	179.1	179.1	1499.33	1497.74	1504.65	39	25	14	http://metlin.scripps.edu/metabo_list.php?mass_min=177.95&mass_max=178.25	14463.7	6862.92	33824.2	7169.96	36378.7	11729.4	67242.3	10623.6	9502.94	14580.5	47100.6	54418.9	101803	27541.3	172864	98619.6	94284.9	78031.4	281157	181621	390189	592080	415208	696733	66307.9	402325	534898	631669	528290	441717	530196
618	M264T1519	1.27951	-2.63311	0.0122363	264.126	264.1	264.185	1519.11	1514.63	1530.14	104	87	17	http://metlin.scripps.edu/metabo_list.php?mass_min=262.98&mass_max=263.28	150046	277550	146704	118923	275483	203724	238759	144783	144822	167628	80615.7	125296	104698	161963	119495	110382	101733	115290	154647	136785	160224	166345	88170.7	251726	87302.1	97879.1	91441.8	234818	133549	154625	154376
619	M164T1561	1.36387	-2.66738	0.0122398	164.099	164.062	164.108	1561.38	1560.24	1565.56	100	84	16	http://metlin.scripps.edu/metabo_list.php?mass_min=162.95&mass_max=163.25	87074.8	110117	78951.7	54812	113375	76071.6	104230	128084	76812.5	115353	48953.3	39649.7	44604.8	67551.8	58252.1	48341.6	53774.7	39801.4	46833.1	100429	61162.7	74145.5	48711.4	45955.4	56444.8	80116.7	47115.8	66333.7	66106.2	78909	89260.5
620	M72T683	1.4225	-2.64211	0.012371	72.1018	72.0947	72.1287	682.884	681.835	683.892	98	82	16	http://metlin.scripps.edu/metabo_list.php?mass_min=70.95&mass_max=71.25	304165	586998	368863	142529	324906	361535	311316	421360	273154	441739	181416	83999.6	107270	247613	171804	140112	148049	172225	161066	439365	231218	224070	132229	198314	179703	219315	153136	271818	193677	298242	346346
621	M56T1138	1.27629	-2.64286	0.0124282	56.1	56.0994	56.1005	1138.43	1137.18	1139.51	104	87	17	http://metlin.scripps.edu/metabo_list.php?mass_min=54.95&mass_max=55.25	882527	1.17829e+06	819954	605697	964774	834270	690054	1.01861e+06	856665	926789	487906	450869	448853	652526	443550	540773	588370	428215	529030	724011	464346	631153	383105	425754	510675	740070	585177	566744	670636	779021	711775
622	M31T772	1.33156	-2.6767	0.0124374	31.0887	31.0483	31.1074	772.18	771.094	807.37	87	68	10	http://metlin.scripps.edu/metabo_list.php?mass_min=29.94&mass_max=30.24	39962.9	58800.3	41632.6	28706.1	38345.7	37737.2	40968.4	51155.9	31999.4	47407.5	23556.3	16580.7	16269.5	24289	23245.8	19242.9	25917.5	21281.6	23815.6	39880.7	30070.9	34896.1	18289.7	26740.1	24552.3	33509.8	26519.1	32189.5	22738.2	39072.4	40053.8
623	M135T657	1.13456	-2.61782	0.0124543	135	135	135	656.714	646.168	659.457	107	87	17	http://metlin.scripps.edu/metabo_list.php?mass_min=133.85&mass_max=134.15	4.50339e+06	4.32483e+06	4.06217e+06	4.42081e+06	4.34011e+06	4.24256e+06	4.65536e+06	4.96644e+06	4.71451e+06	4.20824e+06	3.06619e+06	2.93416e+06	3.02346e+06	3.03735e+06	3.29539e+06	3.30779e+06	2.90784e+06	3.26034e+06	3.22765e+06	4.0015e+06	3.39632e+06	3.56363e+06	3.63979e+06	2.86285e+06	3.03238e+06	3.29037e+06	3.1361e+06	3.7348e+06	3.43421e+06	3.71953e+06	3.81769e+06
624	M122T999	1.2187	-2.60398	0.0126114	121.566	121.5	121.7	998.907	994.144	1000.9	96	80	15	http://metlin.scripps.edu/metabo_list.php?mass_min=120.42&mass_max=120.72	199349	317201	236992	246076	245100	248530	402495	357385	298734	322249	66761.3	93315.3	217014	199612	114620	96982.8	252316	223810	147174	132420	284090	196035	284166	141594	150871	221196	241496	166917	122745	209217	153526
625	M252T993	1.42917	-2.65019	0.0127053	252.116	252.081	252.15	993.391	991.551	994.832	85	73	12	http://metlin.scripps.edu/metabo_list.php?mass_min=250.97&mass_max=251.27	41546.6	64872.9	38536.7	25958.1	42798.6	34239.4	33094.3	55303.8	35194.1	50639.7	10756.9	8715.79	12932.5	23781.4	21212.1	16320.1	18531.4	15638.9	20587.8	45822.2	26435.5	32525.3	20364.7	21220.4	18499.2	31897.6	17975.2	30173.1	27004.4	33669.2	42623.7
626	M233T2367	1.42286	2.72238	0.0127206	233.229	233.2	233.302	2367.35	2366.23	2368.32	49	38	11	http://metlin.scripps.edu/metabo_list.php?mass_min=232.08&mass_max=232.38	50736.1	26493.6	54441.9	65375.8	32470	37898.7	33421.7	33870.1	36358.9	25830.3	13041.2	23281.9	20098.1	8274.68	16569.1	24206.7	36714.6	22291.7	33565.5	23363.6	75075.8	32323.4	69616.7	37771.2	34693.2	62310.3	33465.1	37667.4	54682.2	52660.9	51544.7
627	M230T2012	1.97609	2.69697	0.012745	230.1	230.1	230.171	2012.41	2010.71	2013.76	63	47	16	http://metlin.scripps.edu/metabo_list.php?mass_min=228.95&mass_max=229.25	12780	39805.2	114633	52902.6	170046	23413.5	268839	108259	12815.8	115751	383555	40515	29577	47098.7	551638	133612	41458	43046.3	387397	332325	165753	527695	2.33046e+06	911008	25302.9	700810	545609	1.11718e+06	868234	1.1208e+06	785800
628	M176T994	1.387	-2.64542	0.0127563	176.1	176.1	176.116	994.207	991.551	1010.62	178	87	17	http://metlin.scripps.edu/metabo_list.php?mass_min=174.95&mass_max=175.25	4.4047e+06	6.59732e+06	4.04021e+06	2.61632e+06	4.54382e+06	3.72719e+06	4.14974e+06	5.87065e+06	4.02765e+06	5.31129e+06	1.32465e+06	1.10615e+06	1.33518e+06	2.39727e+06	2.33007e+06	1.88692e+06	1.97988e+06	1.64972e+06	2.14401e+06	4.78165e+06	2.81673e+06	3.38292e+06	2.20667e+06	2.22223e+06	1.95207e+06	3.37265e+06	2.0989e+06	3.3689e+06	2.99921e+06	3.45594e+06	4.4668e+06
629	M89T1521	1.32024	-2.6102	0.0128571	89.077	89	89.1	1520.77	1499.04	1545.32	285	87	17	http://metlin.scripps.edu/metabo_list.php?mass_min=87.93&mass_max=88.23	2.33018e+06	4.82533e+06	2.25929e+06	2.01264e+06	4.80495e+06	3.27029e+06	3.88036e+06	2.23118e+06	2.35327e+06	2.64866e+06	3.52396e+06	1.92833e+06	1.58451e+06	2.65319e+06	1.83116e+06	1.68139e+06	1.58374e+06	1.80182e+06	2.49573e+06	2.20078e+06	2.44944e+06	2.59592e+06	1.39402e+06	4.62209e+06	1.74384e+06	1.50683e+06	2.08292e+06	4.29492e+06	2.03196e+06	2.40651e+06	2.49563e+06
630	M61T656	1.0986	-2.59215	0.0128828	61	61	61.1	655.681	638.062	659.421	119	82	17	http://metlin.scripps.edu/metabo_list.php?mass_min=59.85&mass_max=60.15	553410	596034	537000	565618	530906	524190	549641	317284	579803	421361	416188	438892	495327	399903	436772	434742	509852	397904	410165	507455	439155	458567	467694	402463	406871	438100	500493	480695	448451	449879	579670
631	M177T994	1.38114	-2.63863	0.0129384	177.1	176.998	177.2	993.775	991.551	1010.56	146	87	17	http://metlin.scripps.edu/metabo_list.php?mass_min=175.95&mass_max=176.25	626801	896547	567043	366090	642113	526070	583067	800067	552317	768914	180881	156906	191460	332339	326905	267222	277210	234644	307661	675117	398891	490173	312236	315889	278042	462049	294083	458966	434041	489739	607968
632	M516T1778	1.21296	2.58033	0.0129694	516.259	516.197	516.297	1778.31	1777.5	1778.86	83	66	17	http://metlin.scripps.edu/metabo_list.php?mass_min=515.11&mass_max=515.41	20325.6	26871.7	13988	15877.2	9917.07	4317.3	17683	17311.6	10158.7	24346	19795	18746.8	19224.9	20464.6	14843.3	13856.5	20437.3	17380.7	17079.5	21141	23025.2	19508.2	16284.7	13304.9	14164.5	12473.4	13781.5	19586.6	20992.2	12372.3	19951.8
633	M178T994	1.38137	-2.63845	0.0129748	178.1	178	178.105	993.545	991.551	1000.62	105	87	17	http://metlin.scripps.edu/metabo_list.php?mass_min=176.95&mass_max=177.25	386397	572744	354503	227907	396410	323848	360638	507888	343284	471557	115780	97981.7	115232	208725	204764	167237	180219	143210	190434	411067	245682	299481	191757	192384	171373	284206	184231	298369	261997	297870	386580
634	M47T1138	1.31753	-2.64366	0.0129998	47.0472	47	47.1	1138.48	1137.57	1139.51	97	82	15	http://metlin.scripps.edu/metabo_list.php?mass_min=45.9&mass_max=46.2	326802	422631	298987	218212	347009	307788	264034	376758	307138	348726	167974	156603	158086	223359	163828	183868	203472	151007	184498	265289	176275	235646	147891	157205	182459	268027	208872	208083	234709	286959	271726
635	M445T2022	1.87875	2.72897	0.0130647	445.311	445.298	445.368	2021.78	2020.72	2022.51	87	70	17	http://metlin.scripps.edu/metabo_list.php?mass_min=444.16&mass_max=444.46	31665.9	39524	24160.8	5819.12	12590.8	28897.2	56408.3	11940.3	8779.99	15055.2	14101.7	41829.8	5950.99	59427.8	25085.9	5555.48	1885.6	9118.58	16684.4	49652.7	15543.2	86416.6	17590.6	16492.3	42200.4	112155	11017.9	41593.7	16955.3	56048	81260.4
636	M251T994	1.42431	-2.64317	0.0131481	251.118	251.082	251.164	993.511	991.551	994.832	90	78	12	http://metlin.scripps.edu/metabo_list.php?mass_min=249.97&mass_max=250.27	67089.1	99669	61971.1	39726.2	68176.9	54203.9	67763.5	90523.7	59495.1	84351.3	20793.5	15079.4	20164.9	38791.7	35711.3	28696.4	29851.8	25006.1	31630.3	74463	41562.9	52784.4	33955.7	33031.9	30826.6	51766.1	32797.7	52011.1	44898.9	54922.1	67811
637	M344T1530	2.28945	-2.60949	0.0131536	344.194	344.1	344.209	1529.67	1500.88	1544.93	208	87	17	http://metlin.scripps.edu/metabo_list.php?mass_min=343.04&mass_max=343.34	28227.9	382859	26087.5	21393.5	365610	41238.5	49726	26399.4	26398.7	30223.9	273490	26287.3	21459.1	36710.5	25920.9	21894.5	20881.8	22756.9	33090.3	28618	32751.8	34768.9	16847.9	337515	22608.8	18056.7	26276.8	328495	25779.7	32774.4	32190.3
638	M209T2012	1.85864	2.68198	0.0131972	209.1	209.093	209.2	2012.13	1997.81	2013.76	87	64	17	http://metlin.scripps.edu/metabo_list.php?mass_min=207.95&mass_max=208.25	29389.7	11142.8	19628	38641.2	31325.5	21171.6	50384.5	34089.7	5620.56	51179.9	70151.1	10967	9784.08	13335.1	98846.4	25302.9	11434.9	10313.3	70666.6	61764.6	44043.5	95243.3	393443	156826	23163.7	124215	99298.1	196809	152078	196425	138592
639	M182T657	1.14528	-2.63466	0.0132318	181.991	181.9	182.001	656.53	645.605	659.457	132	87	17	http://metlin.scripps.edu/metabo_list.php?mass_min=180.84&mass_max=181.14	162261	171009	153340	149245	160176	158845	165979	247360	172786	178855	120926	163870	118696	200592	187153	221010	188159	111267	164243	120409	119017	137339	168331	193299	104768	118309	201265	134667	127123	149401	136562
640	M68T683	1.41916	-2.61656	0.0132611	68.0966	68.061	68.1015	682.949	682.064	684.119	101	85	16	http://metlin.scripps.edu/metabo_list.php?mass_min=66.95&mass_max=67.25	81328.7	163951	102254	36798.2	86884.2	101248	84570	115904	73096.7	120175	51316.5	22912.5	28977.2	68326.9	56667.9	39285.6	39977.8	48204.4	44802.4	122067	63741.8	61558.2	35659.3	56494.8	49177.2	61384	41523.4	76967.9	54039.8	83410.4	96616.5
641	M240T705	1.12492	2.58158	0.0133	240.097	240.079	240.122	704.832	704.221	705.41	85	68	17	http://metlin.scripps.edu/metabo_list.php?mass_min=238.95&mass_max=239.25	26056.8	30052.6	22271.4	20975.6	18483.8	20764.4	21933.1	27577.6	27165.6	33670.5	23640.2	16235.4	20392.1	18417.7	24703.9	20757.4	19299.8	22985.5	26374.5	19947.2	30450.7	27432.6	27076.7	25510.8	28369.7	25029	25933.8	29683.5	26536.5	27100.5	33252.4
642	M136T657	1.13258	-2.58377	0.013333	136	136	136.003	656.727	646.658	696.529	106	87	17	http://metlin.scripps.edu/metabo_list.php?mass_min=134.85&mass_max=135.15	542269	646419	499911	540010	528284	510496	564477	611291	567762	530225	372981	358640	362759	364461	399636	396598	349468	395943	394393	483213	410501	433572	442321	345308	366168	390013	377539	446752	417009	450413	470310
643	M74T1138	1.29168	-2.61434	0.0134109	74.1	74.0966	74.1	1138.46	1102.62	1139.12	110	87	17	http://metlin.scripps.edu/metabo_list.php?mass_min=72.95&mass_max=73.25	1.77003e+06	2.33143e+06	1.55897e+06	1.15289e+06	1.84749e+06	1.59543e+06	1.37321e+06	2.06784e+06	1.70063e+06	1.83659e+06	869597	813564	815207	1.21968e+06	851995	981054	1.08171e+06	801162	944533	1.50897e+06	937128	1.28903e+06	771724	833735	964166	1.4753e+06	1.10621e+06	1.11692e+06	1.28376e+06	1.50845e+06	1.50037e+06
644	M41T1743	1.12847	-2.57079	0.0134572	41.1	41.0989	41.1029	1743.01	1741.83	1743.87	104	87	17	http://metlin.scripps.edu/metabo_list.php?mass_min=39.95&mass_max=40.25	455510	453362	477889	512066	382986	478444	437624	458590	437115	416184	203178	239032	241569	262531	259840	250593	302366	246219	282737	260227	328445	354100	397846	325413	307429	352773	321676	324972	369319	368517	320213
645	M168T1519	1.28165	-2.59959	0.0134603	168.093	168.059	168.107	1519.48	1516.51	1528.81	103	86	17	http://metlin.scripps.edu/metabo_list.php?mass_min=166.94&mass_max=167.24	124599	242293	124569	104234	241573	174197	201053	118137	120742	141735	174788	105396	86408.7	141598	94523	93088.1	86561.9	99971.3	131507	117822	132192	133878	76251.9	224558	91889.6	84784.4	108952	215834	107914	130541	133541
646	M73T1138	1.28819	-2.61193	0.0134873	73.1	73.1	73.1	1138.48	1102.24	1139.51	111	87	17	http://metlin.scripps.edu/metabo_list.php?mass_min=71.95&mass_max=72.25	1.68551e+07	2.24059e+07	1.49342e+07	1.10982e+07	1.75266e+07	1.53163e+07	1.33191e+07	1.96065e+07	1.62246e+07	1.75032e+07	8.09542e+06	7.81588e+06	7.81644e+06	1.1656e+07	8.16549e+06	9.40281e+06	1.00273e+07	7.7331e+06	9.12424e+06	1.43761e+07	8.76437e+06	1.24059e+07	7.44526e+06	8.20568e+06	9.2264e+06	1.40593e+07	1.03177e+07	1.07365e+07	1.22817e+07	1.44285e+07	1.43599e+07
647	M142T1000	1.45652	-2.63598	0.0136237	142.1	142	142.1	1000.06	996.383	1010.62	104	80	15	http://metlin.scripps.edu/metabo_list.php?mass_min=140.95&mass_max=141.25	412165	623088	414813	373631	449483	401528	379580	558121	374814	549783	238221	182948	189845	286866	280817	279641	274845	252204	263432	23164.1	290116	346779	0	300906	261071	362369	289775	329730	368064	463136	0
648	M132T1139	1.31434	-2.60696	0.0136616	132.013	132	132.085	1138.59	1102.62	1139.51	109	86	17	http://metlin.scripps.edu/metabo_list.php?mass_min=130.86&mass_max=131.16	624537	865874	567348	403691	690411	582006	508080	755788	591789	691423	289581	279729	268320	444545	284554	330628	365751	276452	332408	556742	320094	463553	275972	289527	337497	525993	379831	393969	442511	563180	546875
649	M193T2012	1.91239	2.66489	0.0137635	193.099	193.073	193.101	2012.41	2010.49	2013.76	59	44	15	http://metlin.scripps.edu/metabo_list.php?mass_min=191.95&mass_max=192.25	8627.62	23715.6	43129.2	28104.8	59344.8	11831.5	97237.2	43058.8	9011.85	44606.8	125445	17851.3	15282.9	22399.4	177500	45153.7	21514	15734.4	129413	112097	52744	175209	742014	294393	15038.9	233205	178028	360390	279117	366731	260910
650	M131T1537	1.44084	-2.50897	0.0137703	131.02	131	131.092	1536.68	1516.87	1552.72	244	87	17	http://metlin.scripps.edu/metabo_list.php?mass_min=129.87&mass_max=130.17	518100	959494	481099	429725	942683	684683	766376	483319	489973	554216	746202	416140	338810	582405	411387	365048	342867	390266	527048	484036	526381	530759	289727	924592	375406	322884	432199	856131	434177	522888	512049
651	M259T2012	1.98819	2.66105	0.0138121	259.114	259.1	259.193	2012.41	2010.71	2013.76	61	46	15	http://metlin.scripps.edu/metabo_list.php?mass_min=257.96&mass_max=258.26	7313.76	13975.9	40498.5	19750.3	55478	13352.6	121131	20820.4	7627.75	43832.5	170038	14731.1	9896.25	23856.4	242050	55813.8	20885.2	17655	169613	145657	63443.9	231087	1.02625e+06	397295	9216.06	306045	238153	489731	380582	495084	345938
652	M282T2012	1.97453	2.65955	0.0138428	282.178	282.097	282.2	2012.3	1997.71	2013.76	68	51	16	http://metlin.scripps.edu/metabo_list.php?mass_min=281.03&mass_max=281.33	3121.94	3830.36	11182.6	3399.33	23519.5	2293.9	35648.7	9126.02	973.54	2393.42	50486.5	4993.91	3116.2	6601.37	70831.6	11965.5	6816.25	2914.19	50561.1	43942.6	22807.5	68886.5	301471	117703	2580.37	91213.8	70057.7	143432	109582	146031	100720
653	M340T2013	1.89835	2.66935	0.0139088	340.153	340.133	340.185	2012.8	2012.04	2013.76	25	16	9	http://metlin.scripps.edu/metabo_list.php?mass_min=339&mass_max=339.3	715.52	940.091	899.034	347.096	1592.58	817.005	3368.6	1573.83	1198.57	1572.83	4330.31	1111.83	1780.69	1960.73	6841.55	2862.34	2810.18	2478.45	4847.01	2226.32	2208.68	5243.73	18439	9297.49	1327.61	6404.99	4790.43	10486.7	6521.43	10841.1	7429.25
654	M194T2012	1.89067	2.65894	0.0139506	194.086	194.05	194.1	2012.48	2010.87	2013.56	42	29	13	http://metlin.scripps.edu/metabo_list.php?mass_min=192.94&mass_max=193.24	1327.83	4740.9	7393.55	5257.65	10262.1	2492.21	16806.9	5273.03	2424.98	7907.13	19564.9	2368.74	3838.88	4535.84	28587.6	8707.33	4529.8	3219.78	20951.8	12088	7857.77	27699.2	112679	45709.3	2878.59	37629.3	29308.5	55286.4	44564.5	57116.3	43876.8
655	M101T1139	1.29898	-2.59441	0.014061	101.085	101.041	101.1	1138.54	1137.73	1139.51	101	84	17	http://metlin.scripps.edu/metabo_list.php?mass_min=99.94&mass_max=100.24	425393	577716	393631	277027	461251	394679	343361	506730	406891	463574	204296	197064	188674	301384	202235	240200	260683	197238	232843	391545	224625	311771	190769	207351	236689	359825	268013	281802	310028	382487	367202
656	M151T954	1.22846	-2.54835	0.0141183	151.054	151	151.1	954.129	952.246	955.394	99	83	16	http://metlin.scripps.edu/metabo_list.php?mass_min=149.9&mass_max=150.2	57359.1	115224	87970.5	74136.3	88232.9	80180.5	85203.7	74174.4	78486.3	98598.6	54081.6	49506.8	30829	48492.8	46625.9	56320.5	37109.6	56636	38497.1	65152.7	55108.1	40584.8	50709.1	65641.7	49222.7	32602.4	41287.4	65812.8	63340.6	62243.5	26140.8
657	M56T999	1.63557	-2.58858	0.0141551	56.0896	56	56.1	998.738	991.773	1001.66	75	54	8	http://metlin.scripps.edu/metabo_list.php?mass_min=54.94&mass_max=55.24	112450	176147	124680	117524	133507	130209	145574	148210	116973	35757.9	15417.6	41677.1	30477.3	35689.7	14378.5	15432.2	13262.8	25401.4	29551.7	113819	20751.4	45655	35614.3	161125	32718.2	59189.4	55753.8	56220.7	23918.2	139344	29042.2
658	M73T1699	1.15411	-2.55015	0.0141897	73.1	73.1	73.1	1698.79	1697.26	1743.61	165	87	17	http://metlin.scripps.edu/metabo_list.php?mass_min=71.95&mass_max=72.25	9.44058e+06	1.00261e+07	8.82652e+06	7.35995e+06	1.04155e+07	1.04906e+07	9.40548e+06	1.24669e+07	1.06737e+07	1.22224e+07	4.61509e+06	4.72568e+06	4.97648e+06	5.23763e+06	5.39368e+06	5.6478e+06	5.88112e+06	5.9576e+06	5.3568e+06	8.53904e+06	7.07254e+06	7.62006e+06	7.65291e+06	6.59791e+06	7.16422e+06	8.58969e+06	6.89954e+06	8.76979e+06	7.98035e+06	8.51711e+06	9.84502e+06
659	M165T1561	1.33358	-2.59925	0.0141916	165.1	165.022	165.11	1561.22	1541	1565.56	118	85	17	http://metlin.scripps.edu/metabo_list.php?mass_min=163.95&mass_max=164.25	128465	155037	113570	60360.6	166815	110067	154217	185027	118726	167016	71955.6	58317.3	58041.7	100005	86582.6	71601.4	77748.6	59651.1	67625.8	144684	92772.1	107629	73433.8	65467.1	85957.7	119274	73232.9	98418.5	99111.4	112319	131108
660	M324T2118	2.83577	2.73361	0.0142162	324.178	324.096	324.207	2118.13	2116.74	2119.45	64	49	15	http://metlin.scripps.edu/metabo_list.php?mass_min=323.03&mass_max=323.33	10255.2	4325.88	3029.39	10086.5	4960.38	12233.7	21855.7	29338.9	13891.5	13108.9	2499.84	1952.09	3820.22	3321.79	5671.15	3322.96	4549.47	3155.57	3020.82	41033.1	25291.2	25127.3	132015	51545.8	3072.47	25752.5	30337.1	34537.4	31372	155144	43782.3
661	M246T2013	1.92056	2.64685	0.0142648	246.1	246.096	246.102	2012.73	2010.87	2068.89	51	33	14	http://metlin.scripps.edu/metabo_list.php?mass_min=244.95&mass_max=245.25	2984.76	5086.82	11930.3	5564.84	16152.7	4349.21	27202	12273.1	3466.61	8407.38	44683	7409.6	6998.56	68899.7	60817.1	17883.1	8208.33	6567.13	46077.7	28821.1	9197.9	68446	291930	108278	53464.3	78228.2	57910.9	141306	112895	139388	99899.3
662	M196T1537	1.32538	-2.56763	0.0142783	196.086	196.058	196.125	1536.53	1516.87	1549.68	218	87	17	http://metlin.scripps.edu/metabo_list.php?mass_min=194.94&mass_max=195.24	26461.6	55852.4	26424.4	22362.6	49709	38071.8	45920.1	26701.3	23299.8	31049	45013.4	23995.3	19304.4	34525.1	22737.1	20889.8	19661.4	20477	29553.1	26539.2	30184.7	29857.4	16314.2	57197.1	20785.5	19496.9	19309.7	52861.1	23527.6	29920.3	26874.2
663	M77T328	1.25755	2.51419	0.0142946	77.035	77	77.0975	328.104	309.604	334.696	154	83	17	http://metlin.scripps.edu/metabo_list.php?mass_min=75.88&mass_max=76.18	210151	158454	103970	135842	184192	102139	158422	163664	118914	159387	327503	295255	270987	302916	254548	317361	378751	251430	286637	356681	321742	295185	403011	309538	339953	356855	341144	303275	277720	362527	319020
664	M245T2012	1.94896	2.64696	0.014295	245.1	245.099	245.159	2012.27	2010.48	2013.76	73	57	16	http://metlin.scripps.edu/metabo_list.php?mass_min=243.95&mass_max=244.25	8514.02	14182.9	73554.9	35989.8	97041	16420.1	153551	69542.4	8633.94	84120.6	215906	20803.9	18663.1	32272.5	312921	76877.5	30915	25517.2	219913	192578	97520.6	299698	1.3243e+06	512404	13179.2	397663	309072	629416	495381	642155	451168
665	M376T1527	1.27624	-2.57838	0.014324	376.2	376.192	376.215	1527.12	1499.43	1545.32	219	87	17	http://metlin.scripps.edu/metabo_list.php?mass_min=375.05&mass_max=375.35	482065	814008	453672	403383	815605	642421	724462	448895	464654	526795	577098	389780	313220	502747	367612	341503	323534	363663	471303	427742	485455	489835	290870	723980	345988	90407.5	414260	722141	399882	475264	482104
666	M73T445	1.32649	-2.54823	0.0143557	73.1	73.1	73.1	444.701	427.702	473.56	210	87	17	http://metlin.scripps.edu/metabo_list.php?mass_min=71.95&mass_max=72.25	1.28946e+07	6.2168e+06	4.38207e+06	6.00081e+06	5.66984e+06	1.64029e+07	7.84644e+06	7.01048e+06	8.15381e+06	5.42968e+06	4.52273e+06	6.84094e+06	6.49548e+06	6.08054e+06	6.44168e+06	5.00732e+06	6.26418e+06	6.51434e+06	4.37437e+06	8.02693e+06	3.86728e+06	3.22414e+06	3.15469e+06	3.8442e+06	2.92736e+06	6.64814e+06	3.0957e+06	3.70966e+06	3.67606e+06	4.85182e+06	1.0297e+07
667	M260T2012	2.01438	2.64383	0.0143885	260.118	260.1	260.167	2012.47	2010.87	2013.76	49	35	14	http://metlin.scripps.edu/metabo_list.php?mass_min=258.97&mass_max=259.27	665.664	2556.44	6008.45	6435.55	8255.26	1803.21	12050.1	9350.44	2321.88	6064.17	39802.6	3265.75	3332	6287.38	57791.4	12368	4855.96	3666	40507.9	19332.3	10318.5	55080.2	240010	96023	2407.04	72652.2	56364	114430	88210.7	115727	82422.7
668	M179T1561	1.32843	-2.59751	0.0143895	179.1	179.1	179.1	1561.43	1560.24	1565.56	104	87	17	http://metlin.scripps.edu/metabo_list.php?mass_min=177.95&mass_max=178.25	1.06689e+06	1.27208e+06	949800	648627	1.3967e+06	936552	1.27589e+06	1.56911e+06	985567	1.37686e+06	608579	497336	552833	844767	731438	610746	676737	515374	583668	1.23634e+06	783750	921893	628890	561248	724054	1.00204e+06	615141	829302	823749	954325	1.11e+06
669	M222T1537	1.31527	-2.56159	0.0144234	222.1	222.064	222.147	1537.15	1516.87	1584.89	280	87	17	http://metlin.scripps.edu/metabo_list.php?mass_min=220.95&mass_max=221.25	61165.8	128227	61097.4	53849.6	128495	88956.9	103781	60579.4	59168.6	71642.5	103591	57353.6	43664.5	76661	51181.4	48151.1	43559.8	49598.8	64943.4	62945.2	69135.9	70714.7	35927.9	129214	45873.9	43005.8	58291.8	121737	55273.6	68908.3	69318.8
670	M324T2013	1.9373	2.64471	0.014426	324.19	324.155	324.204	2012.55	2010.87	2013.76	45	31	14	http://metlin.scripps.edu/metabo_list.php?mass_min=323.04&mass_max=323.34	1156.66	1796.12	2995.1	2062.2	4957.74	1914.88	8542.49	4187.8	463.845	4039.01	10260.1	1429.16	1418.96	3804.25	18202.6	4634.85	2756.28	2969.23	12393.8	6567.9	4028.13	16151.6	63564.8	24450.5	1440.65	19782.5	15606.2	30493.6	25165.4	30740.1	23199.7
671	M402T1538	1.35111	-2.56241	0.0144965	402.206	402.167	402.263	1537.85	1536.14	1544.93	102	85	17	http://metlin.scripps.edu/metabo_list.php?mass_min=401.06&mass_max=401.36	15767.6	40142.9	16594.9	15780.9	38769.6	27279.9	31411.6	19017.6	17024.9	18974.6	28936.2	16450.4	13397.4	24564.7	12951.4	13816	12745.3	15214.2	18411.8	16114.3	20241.7	21186.1	8367.24	39150.8	11933.1	9404.22	17166.6	34879.4	16976.5	21106.3	18124.3
672	M147T954	1.2001	-2.53767	0.0145115	147.1	147.1	147.1	954.029	924.392	955.394	117	87	17	http://metlin.scripps.edu/metabo_list.php?mass_min=145.95&mass_max=146.25	5.25571e+06	1.02673e+07	8.00982e+06	6.92316e+06	8.16004e+06	7.60119e+06	7.3642e+06	6.44251e+06	6.9776e+06	8.58913e+06	5.27133e+06	4.65235e+06	2.88364e+06	4.37275e+06	4.22541e+06	5.19915e+06	3.4e+06	5.37408e+06	3.4212e+06	6.07429e+06	5.32431e+06	3.67393e+06	4.74809e+06	6.18647e+06	4.89121e+06	3.22681e+06	3.88386e+06	6.29462e+06	5.87505e+06	6.00261e+06	3.95775e+06
673	M101T1537	1.46035	-2.48418	0.0146216	101.044	101	101.1	1537.2	1507.65	1565.56	298	87	17	http://metlin.scripps.edu/metabo_list.php?mass_min=99.89&mass_max=100.19	246331	461408	228775	205772	453249	319635	377919	244977	238265	271550	337498	196475	156998	268164	191074	169031	162210	181939	243530	229329	246664	249488	136610	418300	183220	153438	200319	386080	208912	245697	240101
674	M149T954	1.20577	-2.53273	0.0146877	149.1	149.097	149.1	954.035	925.787	955.394	105	87	17	http://metlin.scripps.edu/metabo_list.php?mass_min=147.95&mass_max=148.25	581183	1.14284e+06	883463	767019	934635	840170	835490	709348	767355	953757	589253	508710	311782	485991	455920	570742	375906	583288	371770	682986	582798	398635	529011	675609	545625	351926	423825	708836	644407	661555	430859
675	M429T1323	1.51332	2.65032	0.0147176	429.19	429.094	429.22	1323.48	1321.04	1325.79	85	68	17	http://metlin.scripps.edu/metabo_list.php?mass_min=428.04&mass_max=428.34	1715.71	27169.7	5336.13	9336.35	5515.94	1544.18	8094.79	37178.4	1581.34	51742	9316.78	8513.94	19598.6	20655.7	19070.4	23099.1	32857.5	25832.1	15029.7	37731.9	58531.6	29920.3	10953.5	17866.5	27749.3	28030.1	16124.1	36498.9	51458.8	8216.64	40114.7
676	M191T1323	1.45764	2.65097	0.0147358	191	191	191.035	1323.25	1321.7	1325.79	81	65	16	http://metlin.scripps.edu/metabo_list.php?mass_min=189.85&mass_max=190.15	166317	209835	172916	423909	124497	24314.9	135532	451640	6624.1	503859	128645	72108.1	304114	247715	281209	311511	394991	353158	221673	439708	662184	346413	157539	222173	318351	344619	226778	411816	563174	90112.1	462820
677	M238T2012	1.93818	2.63365	0.0147675	238.1	238.087	238.198	2012.43	1975.82	2013.76	52	38	14	http://metlin.scripps.edu/metabo_list.php?mass_min=236.95&mass_max=237.25	1155.11	2739.01	8633.63	4049.75	9240.82	2408.35	19563.3	7348.27	2006.95	6356.31	27675.4	3158.58	2620.65	4528.99	37209.8	8238.1	4557.86	2554.43	25779.9	14728.1	11059.7	36107.6	154627	61519	2689.81	48992.6	37657.1	74767.7	59371.7	77221.4	54098.3
678	M135T954	1.22921	-2.53858	0.0147815	135.005	135	135.041	954.032	925.499	955.394	92	76	13	http://metlin.scripps.edu/metabo_list.php?mass_min=133.86&mass_max=134.16	113023	222689	174736	148042	181819	162028	164090	141395	147972	189630	109483	97322.3	54741.6	93400.3	88809.9	109493	71113.2	111459	74722.7	130708	113575	62482.9	100728	131217	106025	58203.1	81802.2	136054	124269	127321	66781.4
679	M355T1562	1.36546	-2.57787	0.0149163	355.2	355.197	355.206	1561.55	1560.53	1565.56	104	87	17	http://metlin.scripps.edu/metabo_list.php?mass_min=354.05&mass_max=354.35	243666	297068	209718	140415	315956	206938	287835	360100	209883	313960	128655	105962	119281	192271	162625	131297	148482	108913	122536	284852	163846	209160	128101	118038	160335	222084	130014	184925	184218	220931	256022
680	M170T679	1.45459	-2.51079	0.0149581	170.1	170.021	170.122	678.696	676.665	684.507	195	86	16	http://metlin.scripps.edu/metabo_list.php?mass_min=168.95&mass_max=169.25	88754	152581	93523	37624.3	88799	90767.2	77175.1	115671	75641.7	101850	49664.3	27605.2	29426.9	75113.3	59535.5	43558.5	42077.5	46742.9	50541.5	133683	59943.4	62386.1	38406.3	50946.5	51952.6	70333.5	45894.1	75262.1	57587.2	80635.5	95584.4
681	M166T2013	1.83855	2.62988	0.0149686	166.064	166.021	166.089	2012.62	2011.51	2013.76	31	21	10	http://metlin.scripps.edu/metabo_list.php?mass_min=164.91&mass_max=165.21	2112.78	3353.73	4003.04	2832.71	5496.27	2489.03	8384.02	3294.68	1814.97	4081.84	10551.4	1753.09	2507.25	2740.83	15436.1	4276.63	2237.75	2019.88	10380.5	8113.91	5260.42	12705.3	55244.5	23169.9	2515.38	18432.4	14878.2	29688.9	22841.2	29701.7	16115.1
682	M172T1735	1.32398	-2.59572	0.0150175	172.1	172.092	172.116	1734.55	1733.31	1735.28	65	56	9	http://metlin.scripps.edu/metabo_list.php?mass_min=170.95&mass_max=171.25	121136	158223	76751.7	96714.7	92073.5	82095.5	98611.6	128117	203876	145355	89464.7	123733	161420	114295	187660	197695	156761	189824	159986	110534	125756	101923	61372.5	93073.5	87440.1	81672.2	103728	85447.2	116421	54718.3	81149.8
683	M71T954	1.1836	-2.53257	0.0150262	71.0938	71.0552	71.1	954.153	952.781	955.394	65	55	10	http://metlin.scripps.edu/metabo_list.php?mass_min=69.94&mass_max=70.24	58225.5	114649	88064	79428.6	92020	84568.3	85509.6	69821.4	83842.8	99677.7	59361.6	52446.6	37679.9	56437.1	51575.6	62440.3	42143.3	59591	44654.5	66641.8	59438.1	41280.8	57428.6	69477.2	57178.6	37356.1	43772.8	72624	68037.2	67217.6	44372.1
684	M88T646	1.29662	-2.54087	0.0150334	88.0024	87.8501	88.1	645.617	637.05	655.454	197	84	17	http://metlin.scripps.edu/metabo_list.php?mass_min=86.85&mass_max=87.15	108086	172092	71148.7	60753.6	94098.2	58297.1	139495	155523	114421	168233	48661.7	67727.9	71866.9	68837.5	59743.1	37667.7	50521.7	44795.7	82074.4	120911	65167.4	111273	64032.7	48242.4	58906.4	55279.8	68298.6	50009.8	96337.1	65009.5	103208
685	M237T2012	1.9234	2.62517	0.0150365	237.1	237.072	237.2	2011.87	2004.01	2013.76	124	85	17	http://metlin.scripps.edu/metabo_list.php?mass_min=235.95&mass_max=236.25	16865.7	26541.4	45521.4	28107.4	65810.1	12349.8	103864	49089.1	15206.9	55796.4	143109	17488.5	12997.5	21557.4	206182	50806.4	22202.3	17400.6	147027	128003	67055.3	197794	877707	343424	15501	266237	209615	419424	330873	424702	298184
686	M106T1522	1.43862	-2.55769	0.0150978	106.082	105.996	106.1	1521.57	1516.87	1543.96	132	82	15	http://metlin.scripps.edu/metabo_list.php?mass_min=104.93&mass_max=105.23	154585	17651.3	144336	124947	302732	210451	249611	147850	150699	28962.1	227669	128326	103692	170770	122257	106684	106589	115513	159904	29205.1	35068.9	167766	89816.4	297458	114322	96611.7	136414	273232	130794	156183	33925.1
687	M111T1699	1.15999	-2.5307	0.0153031	111.02	110.982	111.073	1698.7	1697.26	1709.47	139	87	17	http://metlin.scripps.edu/metabo_list.php?mass_min=109.87&mass_max=110.17	39326.2	42220	36171.9	29726.4	44670	43525	40366.5	54247.3	44429.8	53514.6	19631.2	19683.5	21000.9	21431.3	21966.8	23831.5	24867.3	25845.7	22689.7	38400	29393.5	30359.3	32630.3	27956.9	28637.1	37519.9	30474.1	37599.4	29941.1	35321.3	44139.9
688	M354T1562	1.3617	-2.56559	0.015332	354.2	354.199	354.206	1561.55	1560.53	1565.56	104	87	17	http://metlin.scripps.edu/metabo_list.php?mass_min=353.05&mass_max=353.35	657184	809194	569522	371891	864987	564068	783747	982603	584587	855156	345541	287002	320427	512414	439341	347764	404842	294124	332789	774432	456680	565323	357720	326191	426803	604279	356618	500477	502198	597048	690905
689	M326T1642	1.46098	2.61835	0.0153473	326.2	326.165	326.317	1641.95	1640.28	1647.32	86	60	17	http://metlin.scripps.edu/metabo_list.php?mass_min=325.05&mass_max=325.35	4512.99	33910.9	53298.5	10432.4	51366.8	5295.24	27243.4	58954.2	4722.26	130584	87548.5	16753.5	12861.9	26207.1	137356	13465.5	25235.8	17579	96898.3	21823.6	16673.6	88428.3	132914	92258.6	13656.9	94629.9	117638	138047	126249	132950	117981
690	M42T1743	1.1218	-2.51802	0.0153612	42.1019	42.0963	42.1314	1743.01	1741.83	1743.87	104	87	17	http://metlin.scripps.edu/metabo_list.php?mass_min=40.95&mass_max=41.25	108442	109998	111697	122643	95013.6	117128	103797	109749	106486	97988.3	50201.5	57041.4	59660.7	65760.8	62072.7	60234.4	71881.1	60251	67719.9	63776.5	79744.9	83935.1	96517.8	78614.4	74435.4	85342.8	76589.2	79685	89914.8	90432.7	77217.7
691	M262T1998	1.85393	-2.57726	0.015403	262.133	262.1	262.2	1997.84	1996.25	1998.46	54	50	4	http://metlin.scripps.edu/metabo_list.php?mass_min=260.98&mass_max=261.28	125814	10220.5	29606.4	109757	199256	140218	40594.1	96838.4	127784	5653.15	2673.42	117257	125750	88690.6	5927.79	97632.4	72095.6	19730.1	11484.1	21948.3	43964	36381	4842.58	3832.67	27484.8	2506.23	5000.9	6951.02	9060.35	984.603	18076.1
692	M293T994	1.37398	-2.55588	0.0155703	293.194	293.1	293.2	993.937	991.938	1002.33	152	83	17	http://metlin.scripps.edu/metabo_list.php?mass_min=292.04&mass_max=292.34	394727	574899	343783	221344	390924	313705	369901	500896	335854	464378	114859	97963.5	120561	213925	198306	161035	166467	146651	182863	403141	247886	289662	193071	185557	166942	286156	180773	297938	254783	301342	387487
693	M394T771	1.43557	-2.55472	0.0156567	394.091	394.061	394.1	771.428	770.155	772.173	59	51	8	http://metlin.scripps.edu/metabo_list.php?mass_min=392.94&mass_max=393.24	15389.1	21533.5	14533.3	12406.6	23785.7	12819.3	14964.9	21113.3	11706.3	24312	4273.5	3281.91	2718.82	4490.63	5513.92	2504.65	3737.64	3787.21	4613.14	5152.17	12905.1	8540.72	6324.14	3524.81	2742.1	7218.74	8541.33	12172.9	13104.2	10534.3	11998.3
694	M127T1699	1.15585	-2.51325	0.0156825	127.049	126.983	127.1	1698.65	1667.03	1709.47	142	87	17	http://metlin.scripps.edu/metabo_list.php?mass_min=125.9&mass_max=126.2	70178.4	76447.3	65570.9	55962.2	80522.3	78193	69051.5	95195.3	80746.6	93575.7	35027.6	37492.9	37995.6	43479.8	40215.5	43151.1	46919.4	53702.9	43950.9	65537.7	57702.1	57456.7	54848.5	48436.1	56120.3	62614.6	50357.9	65556.3	56413.4	63148.2	72766.7
695	M307T1536	1.48069	-2.46446	0.0156884	307.2	307.199	307.2	1536.29	1516.87	1562.06	210	87	17	http://metlin.scripps.edu/metabo_list.php?mass_min=306.05&mass_max=306.35	496917	1.15249e+06	478184	417146	1.17916e+06	754880	940427	460276	491737	570774	965228	499093	377972	709920	456171	399963	376828	427675	634105	530248	595724	632542	283390	1.22824e+06	403648	334391	486240	1.11362e+06	483740	593220	602200
696	M45T807	1.31071	-2.56621	0.0156891	45.1	45.0974	45.1	807.106	806.099	807.677	101	86	15	http://metlin.scripps.edu/metabo_list.php?mass_min=43.95&mass_max=44.25	907884	1.48534e+06	956517	628648	957613	888243	904370	1.17315e+06	778045	1.13513e+06	557458	397209	405182	596328	581074	456858	600354	510479	531215	1.00602e+06	675693	773080	473986	544514	554432	777976	549810	762141	606171	874109	941811
697	M43T738	1.1997	-2.52473	0.0157642	43.0955	43.0519	43.1	737.673	736.479	738.673	77	67	10	http://metlin.scripps.edu/metabo_list.php?mass_min=41.95&mass_max=42.25	177290	267813	177866	164681	221845	164589	184797	244066	165751	265108	140750	161186	120167	145387	208899	131389	124419	148002	182571	214536	142513	178622	156418	113849	152062	135854	128652	149204	124019	186469	146418
698	M204T1519	1.54202	-2.45472	0.0158288	204.104	204.1	204.2	1519.11	1498.72	1543.73	335	87	17	http://metlin.scripps.edu/metabo_list.php?mass_min=202.95&mass_max=203.25	3.67731e+06	6.13002e+06	3.36899e+06	3.14995e+06	5.81635e+06	4.73193e+06	4.19714e+06	3.09144e+06	3.98872e+06	3.45061e+06	1.15396e+07	2.87545e+06	2.65907e+06	2.72791e+06	3.24818e+06	2.95746e+06	2.90073e+06	2.7754e+06	4.43028e+06	3.94731e+06	4.03744e+06	3.98419e+06	2.25255e+06	4.18879e+06	2.81231e+06	2.83709e+06	3.70901e+06	9.02333e+06	3.63391e+06	3.42965e+06	3.62564e+06
699	M503T1778	1.20774	2.51243	0.0158886	503.252	503.195	503.296	1778.28	1777.54	1778.94	88	71	17	http://metlin.scripps.edu/metabo_list.php?mass_min=502.1&mass_max=502.4	34447	47265.9	9791.92	21994	22491	4069.87	29478.9	23488.8	8472.19	40235	30130.9	33027.3	32350.5	34327	25054	22383.7	35246.9	28077.5	29046.6	37281.6	39157.7	33096.8	26255.5	23195.4	22009.5	21179.4	22770.1	33014.1	34880.8	20686.4	33828.7
700	M281T2012	1.92401	2.59649	0.0159847	281.192	281.125	281.2	2012.25	2010.23	2013.76	83	67	16	http://metlin.scripps.edu/metabo_list.php?mass_min=280.04&mass_max=280.34	9944.73	29364.3	63574.7	36944	89060.3	16728.9	140433	65401.6	10798.7	73770.4	198171	24651.1	19502.6	31757.9	284040	70761.3	30396.7	25032.2	197553	173322	89182.4	272330	1.20187e+06	474610	20187.8	361690	278429	571529	448573	581512	404155
701	M39T1743	1.12226	-2.5078	0.0160019	39.0979	39.0797	39.1114	1743.01	1741.83	1743.87	103	86	17	http://metlin.scripps.edu/metabo_list.php?mass_min=37.95&mass_max=38.25	51539.7	52323.6	54862.1	58176.4	44499.3	55187.3	49374.1	53848.2	48524.9	46988.2	23428.7	28385.2	28432.2	29871.3	31093	28800.2	32851.4	29438.9	32925.2	31138.4	38783.5	41845.9	46954.7	36568.3	36276.1	40374	37604.1	36778.5	43022.2	43181	37234.2
702	M135T1529	1.46429	-2.54095	0.0160089	135.009	134.999	135.068	1528.6	1516.87	1565.56	203	87	17	http://metlin.scripps.edu/metabo_list.php?mass_min=133.86&mass_max=134.16	405970	822455	394178	334581	805147	561937	680626	389440	104160	442975	610949	323525	87942	458841	100685	90819.6	85731.5	94204	428757	108486	424610	440544	236721	757233	96157.8	266496	109347	708570	113893	412982	422425
703	M58T807	1.31465	-2.5531	0.0161313	58.0991	58.0727	58.1013	807.095	806.099	807.677	86	75	11	http://metlin.scripps.edu/metabo_list.php?mass_min=56.95&mass_max=57.25	162200	275014	174060	111751	168303	156048	163675	215740	142774	204491	101578	68768.5	71975.7	106863	104454	82087.5	108069	92406.8	97835.8	182542	119524	138761	84969.2	97300.5	101290	139040	98326.3	136316	104709	157088	169367
704	M76T1138	1.26489	-2.53827	0.016162	76.0566	76.0112	76.1	1138.46	1137.18	1139.51	101	84	17	http://metlin.scripps.edu/metabo_list.php?mass_min=74.91&mass_max=75.21	272188	356358	252997	178437	279496	256868	217339	311645	260453	285996	144959	135601	136145	193409	135229	159260	175574	132112	150801	232251	147274	198413	118252	129965	153243	229026	174678	177401	201975	243574	229285
705	M269T1525	1.26193	-2.51477	0.0161842	269.115	269.1	269.2	1525.1	1499.04	1545.32	224	87	17	http://metlin.scripps.edu/metabo_list.php?mass_min=267.96&mass_max=268.26	578836	1.06319e+06	559975	497753	1.06803e+06	784636	911256	563166	558852	652754	766347	474895	394253	629834	455338	415938	397004	448818	599559	546824	602660	611667	345829	995049	423339	379301	484461	945069	507833	600095	605873
706	M244T2013	2.0423	2.59682	0.0162098	244.117	244.1	244.2	2012.61	2010.87	2013.76	34	22	12	http://metlin.scripps.edu/metabo_list.php?mass_min=242.97&mass_max=243.27	1299.04	4566.19	6905.31	4806.37	10417.8	2430.84	12357	5206.58	1577.75	5029.01	14065.4	2170.12	2551.1	6064.22	27383.6	10951.4	4209.07	3719.42	19665.4	5085.29	7823.2	27216.8	146175	58979	1857.79	47014.9	15289.3	72222.4	58416.2	72145.5	52787.3
707	M103T1734	1.33765	-2.57147	0.0162186	103.1	103.096	103.1	1734.44	1733.31	1735.33	80	69	11	http://metlin.scripps.edu/metabo_list.php?mass_min=101.95&mass_max=102.25	710983	927935	454057	574775	535055	472269	583626	739414	1.16106e+06	858621	496528	687425	869514	632908	1.0249e+06	1.04758e+06	859010	1.04032e+06	874844	602399	713340	556117	324856	529700	707216	442465	579804	488038	647282	282739	450142
708	M100T1139	1.29566	-2.53476	0.0162936	100.1	100.09	100.1	1138.59	1137.74	1139.51	104	87	17	http://metlin.scripps.edu/metabo_list.php?mass_min=98.95&mass_max=99.25	2.20478e+06	3.00894e+06	1.99971e+06	1.45813e+06	2.39644e+06	2.05814e+06	1.80579e+06	2.66167e+06	2.10446e+06	2.42047e+06	1.02989e+06	1.00379e+06	957728	1.55739e+06	1.03193e+06	1.16307e+06	1.31035e+06	1.01097e+06	1.1884e+06	2.06992e+06	1.19432e+06	1.65713e+06	1.02892e+06	1.06168e+06	1.21159e+06	1.85452e+06	1.35658e+06	1.47068e+06	1.58454e+06	1.98924e+06	1.94779e+06
709	M299T1998	1.70365	-2.55769	0.0163858	299.1	299.1	299.1	1997.71	1996.25	1998.35	49	45	4	http://metlin.scripps.edu/metabo_list.php?mass_min=297.95&mass_max=298.25	1.39613e+06	247736	407599	1.27935e+06	2.30517e+06	1.58392e+06	618150	1.07001e+06	1.43967e+06	244804	33859.2	1.41309e+06	1.57071e+06	1.0818e+06	90406.3	1.16035e+06	896481	282488	246584	339556	552881	577848	81803.3	85708.9	726806	42743.1	113598	156179	141260	48551.9	336874
710	M31T1000	1.21389	-2.52768	0.0164405	31.0867	31.0668	31.1036	999.661	998.83	1002.72	104	87	17	http://metlin.scripps.edu/metabo_list.php?mass_min=29.94&mass_max=30.24	77428.3	103055	78311.7	70649.8	84103.6	82571.2	68281	93655	72751.9	88107	41163.7	36660	36259.6	50092.9	41625.3	44893.1	42780.8	39247.4	43578.8	67307.1	47308.6	62443.3	43512.3	48444.4	45972.4	64777.1	51360.1	54401	54546.1	82036.4	61611.5
711	M281T1562	1.34275	-2.53563	0.0164921	281.2	281.192	281.2	1561.51	1560.53	1565.56	104	87	17	http://metlin.scripps.edu/metabo_list.php?mass_min=280.05&mass_max=280.35	576676	718058	513388	343704	761950	501162	690087	880369	522948	768394	324397	264330	292356	476275	405168	318345	371093	272386	316775	693912	415693	506719	339666	297370	395100	544454	328140	455445	456250	531301	621610
712	M177T1538	1.30367	-2.50337	0.0165408	177.1	177.07	177.2	1538.18	1516.87	1565.56	334	87	17	http://metlin.scripps.edu/metabo_list.php?mass_min=175.95&mass_max=176.25	187288	393181	187118	162181	390965	267052	318114	180065	187871	213808	322331	173866	139673	236841	159089	149506	140127	157744	221921	195001	216311	219140	117293	406040	147004	132000	179586	373737	176563	208198	213213
713	M217T1211	1.27393	-2.58612	0.0165759	217.1	217.1	217.102	1211.31	1209.22	1212.85	103	86	17	http://metlin.scripps.edu/metabo_list.php?mass_min=215.95&mass_max=216.25	1.69131e+06	3.34213e+06	1.43556e+06	2.22407e+06	2.2419e+06	1.71546e+06	1.87301e+06	2.08655e+06	2.56351e+06	2.40812e+06	1.65411e+06	2.77026e+06	2.54667e+06	2.13504e+06	2.64135e+06	2.62118e+06	2.26048e+06	2.8587e+06	3.14513e+06	2.78175e+06	2.32026e+06	1.93564e+06	2.13706e+06	1.83988e+06	1.85599e+06	1.79965e+06	1.66667e+06	1.98301e+06	1.72064e+06	1.132e+06	2.12209e+06
714	M130T1139	1.29592	-2.52648	0.0166213	130.099	130.079	130.1	1138.53	1137.57	1139.51	104	87	17	http://metlin.scripps.edu/metabo_list.php?mass_min=128.95&mass_max=129.25	704530	972911	640687	459571	771938	654273	560452	839574	666951	770616	346720	332114	315727	515192	342810	397193	429807	322690	385180	644128	365357	516169	303031	342094	392040	602109	442502	461360	516304	643491	615117
715	M111T1526	1.31261	-2.50706	0.0167325	111.028	110.998	111.1	1525.6	1507.95	1545.32	189	87	17	http://metlin.scripps.edu/metabo_list.php?mass_min=109.88&mass_max=110.18	93039.9	201075	88730.3	78386.5	188382	126623	157559	84354.7	92637.1	100665	152932	73796.6	63977	105613	74012	67134.7	61035.1	69734.3	99032.6	88958	103106	97144.5	56400.4	185597	69514.6	61320.3	82746	173467	81816.1	97558.9	97558.2
716	M251T506	1.09601	2.51883	0.016765	250.999	250.975	251.048	506.158	505.087	506.97	103	86	17	http://metlin.scripps.edu/metabo_list.php?mass_min=249.85&mass_max=250.15	18434.4	16971.6	19274.1	18878.1	19766.3	18896.2	22846.5	21994.3	23247.4	17113.6	28451.6	23625.9	22646.4	21739	24634.3	22921.8	24561.8	23158.8	24035	24837	24051.9	24783.9	25624.7	23124.2	25541.8	25878.1	20820.7	20883.2	23397.7	24391.9	23435.2
717	M396T2013	1.99849	2.57195	0.016891	396.206	396.184	396.237	2012.61	2011.25	2013.76	41	27	14	http://metlin.scripps.edu/metabo_list.php?mass_min=395.06&mass_max=395.36	534.472	1332.7	1363.74	700.994	3365.14	913.602	3362.38	2026.27	414.562	1842.96	5054.23	352.635	468.459	974.544	8314.85	1653.75	1374.07	394.215	4492.26	4205.92	1973.67	7976.43	38461.4	15827.9	610.209	11668.3	8615.7	18000	14384.6	19688.3	11574.8
718	M134T1139	1.29282	-2.51532	0.0169218	134.011	134	134.053	1138.54	1103.34	1139.51	101	83	17	http://metlin.scripps.edu/metabo_list.php?mass_min=132.86&mass_max=133.16	286629	380727	251086	179986	303124	258198	217476	327313	266889	298480	136414	130979	132685	204183	135178	161376	169001	128008	154020	245093	140977	201303	114823	131411	154420	233388	172032	177229	204581	248294	236000
719	M98T1138	1.27689	-2.52101	0.0169222	98.0639	98.0332	98.1	1138.5	1137.18	1139.51	103	86	17	http://metlin.scripps.edu/metabo_list.php?mass_min=96.91&mass_max=97.21	188585	247861	165220	119816	194893	169078	144198	212376	176801	190542	95482.1	92289.7	91312.8	135930	90660.3	110089	117566	87327.3	104313	151904	95782.4	134623	77155.6	83397.6	102458	157971	117080	115633	131689	162907	154928
720	M180T1561	1.31579	-2.52893	0.0169784	180.1	180	180.104	1561.35	1538.29	1565.56	109	87	17	http://metlin.scripps.edu/metabo_list.php?mass_min=178.95&mass_max=179.25	239638	290273	210769	144531	311756	206695	284004	342829	221469	309236	135332	109689	123600	187993	168126	136961	149895	115773	132016	276543	175936	204753	140674	127281	162625	225857	140910	182553	190635	212683	248670
721	M335T2013	2.16524	2.57141	0.0170285	335.194	335.1	335.2	2012.6	2011.25	2013.76	39	26	13	http://metlin.scripps.edu/metabo_list.php?mass_min=334.04&mass_max=334.34	334.967	929.969	1901.7	2005.89	3272.26	1761.25	6225.67	4334.72	555.73	2104.18	13052.3	1471.06	1189.2	2381.05	10495.8	1014.92	1517.56	919.08	8880.08	3466.55	4117.48	26883.8	119237	46796.8	335.603	35374.5	4645.71	56544.9	44343.7	56623.7	40184.5
722	M75T1138	1.26231	-2.51407	0.0170475	75.0851	75.0248	75.1	1138.5	1137.18	1139.51	103	86	17	http://metlin.scripps.edu/metabo_list.php?mass_min=73.94&mass_max=74.24	3.77598e+06	4.95389e+06	3.48566e+06	2.46236e+06	3.92448e+06	3.53105e+06	2.99121e+06	4.2815e+06	3.61778e+06	3.81297e+06	1.93988e+06	1.85862e+06	1.84697e+06	2.72443e+06	1.88778e+06	2.22573e+06	2.34497e+06	1.79e+06	2.11495e+06	3.23861e+06	2.02487e+06	2.76296e+06	1.69935e+06	1.78077e+06	2.13077e+06	3.17129e+06	2.48055e+06	2.38127e+06	2.81355e+06	3.24432e+06	3.16537e+06
723	M193T1139	1.41681	-2.51361	0.0170704	193.1	193.1	193.121	1138.88	1137.54	1139.84	103	86	17	http://metlin.scripps.edu/metabo_list.php?mass_min=191.95&mass_max=192.25	761940	1.28e+06	678624	463470	877424	738532	730402	1.20638e+06	707434	983503	175871	180527	186367	403733	290885	225987	290239	256191	287654	971923	426338	620315	417490	426375	321941	653523	349591	553426	474114	719860	816382
724	M281T506	1.08877	2.50466	0.0170817	281.1	281.099	281.1	506.172	505.087	506.97	104	87	17	http://metlin.scripps.edu/metabo_list.php?mass_min=279.95&mass_max=280.25	594091	636876	578737	604621	666891	575939	718635	681707	725007	625509	933405	748550	721321	702870	768826	753944	797581	743195	757863	781616	743650	787985	830809	780507	777017	846169	647630	659429	754742	746505	747175
725	M143T954	1.20125	-2.46988	0.0171091	143.097	143.053	143.1	954.148	952.692	955.394	102	85	17	http://metlin.scripps.edu/metabo_list.php?mass_min=141.95&mass_max=142.25	143836	294202	226001	196561	227802	212557	210112	180830	193054	245563	146133	128236	79289.6	119032	116741	144593	94679	147652	93666.9	170706	147378	102184	132583	175071	137617	88404.4	108726	176636	165059	165096	108542
726	M77T1139	1.36404	-2.51868	0.0171203	77.0354	77	77.0783	1138.52	1138	1139.12	69	61	8	http://metlin.scripps.edu/metabo_list.php?mass_min=75.89&mass_max=76.19	170987	223278	148283	91513.2	179191	151406	131454	201456	155534	174139	61761.6	59431.1	55190.7	113682	67098.4	82630.2	96922	46723.5	88096.1	145552	59251.7	122049	45347.9	45683.8	84620.6	140087	99740.5	109031	117689	142041	141355
727	M494T1998	1.76112	-2.53365	0.017129	494.278	494.226	494.314	1997.59	1996.25	1998.46	62	55	7	http://metlin.scripps.edu/metabo_list.php?mass_min=493.13&mass_max=493.43	20769.5	3063.18	6342.57	17981.4	36638.9	22064.1	8196.87	12718.5	20728.7	2745.78	515.341	21478.1	24393.5	16749.2	1149.53	17845.6	13057.3	3959.06	3389.39	4671.54	9046.01	7298.21	663.079	462.51	10595.9	774.447	791.457	1921.75	1419.63	419.215	4156.65
728	M342T1537	1.33351	-2.49051	0.017133	342.184	342.13	342.205	1537.33	1516.3	1545.32	137	87	17	http://metlin.scripps.edu/metabo_list.php?mass_min=341.03&mass_max=341.33	48941.6	110116	45047.1	40145.7	108642	68608.5	85910.1	44295.8	44938.8	54896.7	87430.5	44025.3	34664.4	63916.7	41904.5	37460.5	35578.2	38148.9	59073.3	49982	56547.6	60882.8	26805.7	108915	37546.1	31057.5	44501.9	102516	45857.6	56422.7	52951.5
729	M179T657	1.12562	-2.48933	0.0172099	179	178.994	179	656.739	654.776	659.457	104	87	17	http://metlin.scripps.edu/metabo_list.php?mass_min=177.85&mass_max=178.15	962996	956875	892466	968354	953627	913362	995220	1.06126e+06	1.02385e+06	906462	678432	652442	656081	660528	719500	734516	639595	720988	712809	867503	750740	782791	808713	631418	661324	706911	676158	824405	760760	805895	839327
730	M282T1561	1.33758	-2.51639	0.0172591	282.2	282.185	282.202	1561.48	1560.53	1565.56	102	85	17	http://metlin.scripps.edu/metabo_list.php?mass_min=281.05&mass_max=281.35	218280	267213	190444	129086	286944	187557	263075	332235	193512	289510	124501	99944.4	112019	176573	148723	122512	138292	105211	120480	257493	161830	192821	125986	113341	151992	211071	123716	172384	171999	198711	233328
731	M192T1139	1.41757	-2.50941	0.0172615	192.1	192.1	192.2	1138.87	1129.69	1144.15	121	87	17	http://metlin.scripps.edu/metabo_list.php?mass_min=190.95&mass_max=191.25	4.27466e+06	7.10738e+06	3.78276e+06	2.57153e+06	4.88914e+06	4.08606e+06	4.05385e+06	6.66843e+06	3.91737e+06	5.48049e+06	972192	990961	1.02058e+06	2.21471e+06	1.60478e+06	1.2016e+06	1.61277e+06	1.41925e+06	1.53437e+06	5.37831e+06	2.42119e+06	3.46324e+06	2.31781e+06	2.32335e+06	1.77905e+06	3.61877e+06	1.94523e+06	3.00466e+06	2.6237e+06	3.96422e+06	4.63813e+06
732	M98T569	1.51027	-2.5291	0.0172957	98.0708	98	98.1	569.23	568.651	569.609	72	63	9	http://metlin.scripps.edu/metabo_list.php?mass_min=96.92&mass_max=97.22	56541.9	78198.8	51913.5	12639	51428.6	50932.6	45020.9	61037.8	10797.6	10030.2	23999.2	21035.6	21307.1	37744.9	30588.5	7262.32	27716.3	18073.8	13565.6	57236.4	15307.9	35111.4	26468	11034.4	22247.3	38668.2	4287.85	37047.2	33618.1	36231.4	47577.2
733	M149T1139	1.28741	-2.50874	0.017302	149.093	149.051	149.1	1138.55	1137.18	1139.51	104	87	17	http://metlin.scripps.edu/metabo_list.php?mass_min=147.94&mass_max=148.24	1.59677e+06	2.17197e+06	1.45868e+06	1.03416e+06	1.7361e+06	1.4829e+06	1.21695e+06	1.90391e+06	1.54002e+06	1.68379e+06	825991	791758	745694	1.21495e+06	786114	926035	1.01795e+06	750817	905023	1.36817e+06	822354	1.147e+06	663503	727862	901343	1.35031e+06	1.02786e+06	1.00862e+06	1.17569e+06	1.44598e+06	1.35992e+06
734	M44T772	1.31174	-2.53739	0.0173326	44.1	44.0758	44.101	772.073	737.795	772.66	95	80	12	http://metlin.scripps.edu/metabo_list.php?mass_min=42.95&mass_max=43.25	252793	390485	274242	174146	272297	257373	268173	330591	214985	316637	153563	116825	118064	161037	161163	126407	168658	138780	154240	266035	197378	230380	124809	167286	161241	221443	164340	216063	169499	250188	274593
735	M395T2012	1.96268	2.55806	0.0173639	395.203	395.192	395.241	2012.48	2010.71	2013.76	52	37	15	http://metlin.scripps.edu/metabo_list.php?mass_min=394.05&mass_max=394.35	1122.9	1970.06	4819.11	2851.35	8063.28	1935.44	14000.8	4545.4	814.912	3628.3	17425.5	1595.2	1464.37	2944.2	25285.7	4683.76	3318.62	2674.06	18591.6	15963.6	5872.06	25582.6	113719	43557.4	1747.89	33249.3	24595.2	51560.6	40334.3	52634.7	36699
736	M66T683	1.36769	-2.50793	0.0174099	66.0959	66.0408	66.1008	682.904	682.064	684.119	102	86	16	http://metlin.scripps.edu/metabo_list.php?mass_min=64.95&mass_max=65.25	242993	447215	288679	115264	251048	282374	238488	327748	210449	342283	147689	72513.2	88860.8	205153	163413	119098	126631	145830	137346	341970	189736	181204	102096	164926	149310	181032	123913	222178	158149	242658	280930
737	M109T738	1.28299	-2.5049	0.017427	109.029	108.994	109.085	737.805	736.479	738.822	98	82	16	http://metlin.scripps.edu/metabo_list.php?mass_min=107.88&mass_max=108.18	43339.1	69055.7	46125.8	24700	58283.2	40483.7	45237.5	61580	42570.7	68811.4	36337.8	42924.8	29109.1	37595.4	55497.2	31917	30849.7	38832	47725.1	57772.4	26441.4	46501.1	39336.5	21696.2	30325	33001.3	14627	37929.7	23969.7	48733.1	20828.8
738	M314T1792	1.17299	2.52701	0.0174587	314.3	314.296	314.4	1792.1	1790.97	1792.77	100	83	17	http://metlin.scripps.edu/metabo_list.php?mass_min=313.15&mass_max=313.45	176812	21351.7	164601	207319	148495	165192	224232	195907	182366	131178	130323	150093	136718	146034	137734	201630	194908	202087	149164	203589	153030	198537	231993	237957	208648	264074	232212	274790	273167	318719	243097
739	M221T954	1.19772	-2.46184	0.0174842	221.1	221.093	221.104	954.179	952.246	955.77	104	87	17	http://metlin.scripps.edu/metabo_list.php?mass_min=219.95&mass_max=220.25	171413	341555	262680	222748	270588	242702	239335	208726	227033	285207	175522	153212	93059.1	142047	137733	169994	109417	177952	112376	203113	174430	118637	156597	202744	160830	105823	125448	209610	193424	195417	130460
740	M256T2367	1.37245	2.56903	0.0175215	256.217	256.2	256.3	2367.43	2367	2368.33	51	38	13	http://metlin.scripps.edu/metabo_list.php?mass_min=255.07&mass_max=255.37	31756.8	23308.1	9143.64	47618.7	22599.8	39536.8	20919.9	29794.1	20244.8	18880.6	8414.21	15286.7	14866.7	12097.1	17097	14459.5	28173.4	12840.8	24633.8	20624.2	56417.8	32827.6	50050.7	20130.3	26828.4	43927.2	31808.3	32893.2	41438.7	38324.9	37265.9
741	M189T1211	1.27163	-2.55941	0.0175483	189.1	189.1	189.1	1211.31	1209.22	1212.85	99	84	15	http://metlin.scripps.edu/metabo_list.php?mass_min=187.95&mass_max=188.25	529089	1.04258e+06	447273	697272	695271	539331	589508	642031	805795	756000	524034	847097	785242	661415	819007	811452	699101	888461	966079	863699	715997	606844	664199	573665	578338	559728	516155	616513	534983	359360	654464
742	M194T1138	1.41303	-2.49945	0.0176287	194.1	193.996	194.125	1138.41	1101.11	1139.84	178	86	17	http://metlin.scripps.edu/metabo_list.php?mass_min=192.95&mass_max=193.25	213174	343619	184986	124416	232690	196601	192407	322826	187815	266487	48024.9	48758	50840.9	111830	77396.1	60455.4	75607.3	66411.9	75451.2	260423	116042	171583	113215	114645	86412.1	172935	95796.8	147680	127228	187839	226184
743	M88T1538	1.54119	-2.45686	0.0176553	88.0986	88	88.2	1537.77	1516.87	1551.94	241	87	17	http://metlin.scripps.edu/metabo_list.php?mass_min=86.95&mass_max=87.25	800210	37589.8	716396	534267	833484	709230	654899	973692	724254	944013	189014	50970.1	172602	26965.2	309565	284977	293613	288336	65694	630083	332162	348827	233924	101425	356777	362570	207981	335505	318529	405850	465962
744	M243T2012	1.87065	2.55446	0.0176825	243.1	243.093	243.105	2012.32	1997.28	2013.76	69	49	15	http://metlin.scripps.edu/metabo_list.php?mass_min=241.95&mass_max=242.25	6866.62	20592.3	27667.4	18433.3	95518.5	66581.3	75556.5	32085.3	62587.7	26149.3	99425.8	60200	65085.7	18036.3	142311	38142.6	16037.6	13989	102761	87835.1	40472	138349	596930	236449	11457.2	179399	146931	285856	226559	289504	208504
745	M338T2013	1.94548	2.55589	0.0176955	338.171	338.131	338.199	2012.61	2010.87	2013.76	40	27	13	http://metlin.scripps.edu/metabo_list.php?mass_min=337.02&mass_max=337.32	426.956	1024.91	2026.38	1407.42	3422.27	1040.46	5883.88	2403.3	565.842	2886.29	7227.15	612.553	1284.67	1194.21	11374.6	2916.76	1050.62	1161.76	7902.89	4837.93	2807.26	10429.3	46316.7	18191	489.809	14089.3	10096.2	21777.4	17109.8	22016.5	15855.8
746	M148T1139	1.28849	-2.49906	0.0177886	148.1	148.098	148.1	1138.54	1137.57	1139.51	101	84	17	http://metlin.scripps.edu/metabo_list.php?mass_min=146.95&mass_max=147.25	1.20046e+06	1.66711e+06	1.10736e+06	787890	1.32324e+06	1.12646e+06	950105	1.42246e+06	1.16166e+06	1.29841e+06	608456	586108	580101	909820	597627	709638	754950	572497	686792	1.09349e+06	621657	883821	509817	569363	684589	1.04481e+06	765097	779255	887547	1.10794e+06	1.04138e+06
747	M203T1139	1.31275	-2.4964	0.0178686	203.1	203.094	203.105	1138.67	1137.74	1139.51	103	86	17	http://metlin.scripps.edu/metabo_list.php?mass_min=201.95&mass_max=202.25	302358	425117	261429	182975	323598	267965	231461	370258	280573	316079	137055	133092	128728	208051	135791	160730	174780	130581	157103	275790	152474	221823	121944	136632	154140	255915	181660	184291	212430	264926	264381
748	M280T1562	1.341	-2.50141	0.0179353	280.2	280.199	280.2	1561.54	1560.53	1565.56	104	87	17	http://metlin.scripps.edu/metabo_list.php?mass_min=279.05&mass_max=279.35	2.23079e+06	2.71282e+06	1.95404e+06	1.3019e+06	2.89039e+06	1.91588e+06	2.61985e+06	3.36192e+06	1.987e+06	2.93075e+06	1.19723e+06	1.00438e+06	1.11356e+06	1.80615e+06	1.53213e+06	1.21707e+06	1.40727e+06	1.03471e+06	1.1608e+06	2.63747e+06	1.57248e+06	1.95802e+06	1.23768e+06	1.13092e+06	1.48145e+06	2.07262e+06	1.24501e+06	1.73799e+06	1.71759e+06	2.02514e+06	2.3792e+06
749	M332T1998	1.71383	-2.51186	0.0180272	332.197	332.155	332.2	1997.77	1996.25	1998.46	52	45	7	http://metlin.scripps.edu/metabo_list.php?mass_min=331.05&mass_max=331.35	69418.7	11899.9	18953.4	62756.5	117304	78284.2	30405.2	53822.8	74075.3	10647	1957.04	69055.3	75295.8	52809.9	2964.48	56142	39614.9	12816.9	11201.5	14343.6	30895.9	27221.6	3022.56	3674.37	35813	2372.89	4765.29	6593.98	6489.43	2866.94	14540.6
750	M181T1561	1.33165	-2.50672	0.0180421	181.1	181.075	181.111	1561.36	1560.24	1565.56	99	84	15	http://metlin.scripps.edu/metabo_list.php?mass_min=179.95&mass_max=180.25	79455.4	94697.8	68169.3	44308.6	100937	67704.4	92401.9	113409	69955.1	102294	43744.1	31545.2	40336.4	60474.1	55724.9	41025.1	47738.3	36051.4	40963.7	89267.3	57053.3	67964	45832.8	39625.6	52437.7	72573.5	47512.3	60706.6	61852	68994.4	81858.1
751	M217T2012	1.84728	2.54397	0.018103	217.1	217.1	217.106	2012.18	1997.71	2013.76	56	36	14	http://metlin.scripps.edu/metabo_list.php?mass_min=215.95&mass_max=216.25	32577.9	68622.4	180896	109025	803870	55408.3	370922	166041	31770.7	166898	465195	501540	546787	103800	700395	183859	91071.9	66988.6	499587	354534	197127	685778	2.86546e+06	1.14622e+06	49612.7	897878	688153	1.39996e+06	1.08751e+06	1.41895e+06	1.01091e+06
752	M266T1139	1.43236	-2.48751	0.018181	266.13	266.1	266.2	1138.69	1120.83	1139.96	161	87	17	http://metlin.scripps.edu/metabo_list.php?mass_min=264.98&mass_max=265.28	536720	894048	467549	303862	599496	495710	495273	843134	488265	669864	113923	119638	117806	273263	192347	143224	198708	167910	185313	662150	281802	427959	265455	272256	213343	455696	236312	364934	322744	487193	574685
753	M210T2013	1.85543	2.54349	0.0181944	210.1	210.091	210.2	2012.6	2004.94	2013.46	33	22	11	http://metlin.scripps.edu/metabo_list.php?mass_min=208.95&mass_max=209.25	1953.22	2780.96	3601.03	3770.61	4266.69	2153.85	8451.21	5265.28	1968.2	13483	7900.22	2355.94	2704.02	2932.17	16675.4	4707.82	2568.96	2929.25	12094.6	7496.28	3184.53	14239.8	66152.8	24982.9	2691.72	20076	14874.7	32860.4	26123.2	33390.2	24262.5
754	M373T1998	1.64962	-2.50045	0.0182567	373.164	373.1	373.346	1997.99	1996.25	2040.03	108	70	16	http://metlin.scripps.edu/metabo_list.php?mass_min=372.01&mass_max=372.31	64986.6	3122.02	22468.5	63488.2	113109	77319.2	32356.3	53158	69726	4889.2	1090.44	66696.1	73219.2	54257	2109.22	55662.5	41891.7	6074.7	6987.79	14445.1	11892.9	30520	6807.66	8717.69	35552.2	1018.23	10929.8	10182.8	12351.8	10121.5	16045.2
755	M254T1004	1.23121	-2.40012	0.0182848	254.144	254.1	254.199	1003.89	1002.88	1007.8	104	87	17	http://metlin.scripps.edu/metabo_list.php?mass_min=252.99&mass_max=253.29	164818	166406	138426	126430	147916	153779	170208	211481	169936	216888	94682.5	92881	87263	94121.3	98678.1	85190.4	70334.5	85520	90049.1	123849	104765	112024	129541	88072.2	111510	119128	105617	116751	114182	168779	146680
756	M307T2012	2.01577	2.53859	0.0182969	307.1	307.083	307.126	2012.46	2010.49	2013.76	50	35	15	http://metlin.scripps.edu/metabo_list.php?mass_min=305.95&mass_max=306.25	1346.08	2700.41	9607.54	8091.53	19195.6	1779.88	17635.3	12749.6	1207.2	5589.61	25015.6	4867.59	5538.06	6085.17	59216.5	10721.3	3177.84	4561.63	41848.3	20730.9	13176.4	45447	254776	83228.8	3759.52	69382.9	55853.9	111598	85540.3	127141	77109.3
757	M221T656	1.13378	-2.47007	0.0183139	221.1	221.1	221.1	656.046	654.387	659.421	103	86	17	http://metlin.scripps.edu/metabo_list.php?mass_min=219.95&mass_max=220.25	923969	1.07304e+06	859084	920854	854632	897966	899803	1.00165e+06	969280	1.10586e+06	676518	614090	648299	651482	707012	701563	646429	707316	692469	846001	729305	752204	774207	597506	647198	714242	649676	799643	705982	775651	884732
758	M265T954	1.20987	-2.44457	0.0183164	265.1	265.099	265.121	954.308	952.246	955.783	104	87	17	http://metlin.scripps.edu/metabo_list.php?mass_min=263.95&mass_max=264.25	289959	609006	464666	383605	477755	425389	428202	354622	394491	480293	305275	270022	154330	246572	234022	306425	186800	311306	187046	354917	303877	201669	269613	354910	276922	174907	210872	370543	329841	330772	211335
759	M159T678	1.37601	-2.49017	0.0183241	159.165	159.1	159.2	678.044	676.783	697.581	168	87	17	http://metlin.scripps.edu/metabo_list.php?mass_min=158.01&mass_max=158.31	1.39273e+06	2.31608e+06	1.45888e+06	562753	1.39452e+06	1.49934e+06	1.20405e+06	1.77057e+06	1.14621e+06	1.60579e+06	722823	390213	431527	1.15052e+06	853372	627828	599771	711876	694696	1.93263e+06	883202	951916	554172	789373	730221	1.0112e+06	672182	1.11472e+06	852699	1.18146e+06	1.47797e+06
760	M475T1998	1.70542	-2.49652	0.0183481	475.195	475.145	475.243	1997.77	1996.29	1998.46	60	53	7	http://metlin.scripps.edu/metabo_list.php?mass_min=474.05&mass_max=474.35	12531.1	1817.58	3506.84	13284.7	21832.6	10992.3	4142.19	8859.73	14234.8	2085.64	459.087	13574.6	14880.6	10131	1255.91	10679.5	8004.17	1858.38	2228.35	2294.05	5426.68	5712.87	594.321	1461.6	6484.61	541.091	935.048	2232.66	785.127	682.901	2296.21
761	M313T1998	1.78172	-2.50907	0.0183974	313.116	313.098	313.16	1997.64	1996.25	1998.35	62	56	6	http://metlin.scripps.edu/metabo_list.php?mass_min=311.97&mass_max=312.27	56368.7	6707.17	12737.5	52279.3	89731.3	63737.9	25269	41026.4	57355.7	4145.72	2014.41	57284.9	61800.3	43565.1	2759.57	47203.8	35646.5	9302.51	5507.17	7779.28	22483.2	25062.6	2265.52	2090.93	25129.5	1900.02	3374.66	3785.68	4374.15	1865.28	5805.18
762	M174T696	1.21247	-2.46679	0.0183996	174.1	174.1	174.2	696.093	694.348	697.08	104	87	17	http://metlin.scripps.edu/metabo_list.php?mass_min=172.95&mass_max=173.25	3.6889e+07	5.34058e+07	4.1407e+07	3.58454e+07	4.6382e+07	4.15892e+07	4.04252e+07	4.84331e+07	3.61407e+07	4.64591e+07	1.08352e+07	1.20494e+07	8.40929e+06	1.36118e+07	1.12759e+07	1.68876e+07	1.51557e+07	1.61157e+07	1.48637e+07	2.77129e+07	2.95983e+07	3.2068e+07	2.68667e+07	1.67817e+07	2.53789e+07	3.00211e+07	2.3453e+07	3.23916e+07	2.88198e+07	3.99923e+07	3.46243e+07
763	M403T1998	1.74475	-2.5067	0.0184072	403.196	403.151	403.208	1997.61	1996.25	1998.41	80	71	9	http://metlin.scripps.edu/metabo_list.php?mass_min=402.05&mass_max=402.35	73024	12027.5	19876.9	64451.4	129193	86008.7	31466.4	56110.6	75810.7	10252.8	1300.77	75315.3	86004.1	58614.1	4032.09	62529.9	47619.5	13553.3	11286.8	16814	32889.2	27690.9	3075.05	2622.57	36206.6	1670.22	4366.67	6637.64	5390.55	1692.76	16215.2
764	M115T1139	1.27828	-2.4848	0.0184094	115.091	115.045	115.1	1138.5	1102.24	1139.51	112	87	17	http://metlin.scripps.edu/metabo_list.php?mass_min=113.94&mass_max=114.24	518127	720764	473721	345206	560559	479406	401060	615352	496517	543568	266286	256533	253208	394072	260584	313218	329551	247969	297926	455235	272607	387077	217420	241711	298000	436056	333492	334710	381044	468014	448902
765	M449T1517	1.42181	-2.47404	0.0184463	449.267	449.2	449.3	1517.35	1493.2	1520.84	66	46	5	http://metlin.scripps.edu/metabo_list.php?mass_min=448.12&mass_max=448.42	64191.8	21732	59465.6	30835.6	29878.4	76174.5	26711.8	56575.9	59698.1	67484.1	13516.1	48572.8	41149.1	14239.2	15257.2	44901	42146.1	47482.4	11405	19747.6	18160.1	7464.93	37311.3	10879	45543.3	25549.8	32174.2	26213.5	27701.8	59219.1	16372.8
766	M357T1998	1.72971	-2.50484	0.0185045	357.2	357.177	357.2	1997.67	1996.25	1998.46	73	66	7	http://metlin.scripps.edu/metabo_list.php?mass_min=356.05&mass_max=356.35	951266	151859	270690	874788	1.63988e+06	1.09504e+06	418358	723469	1.02161e+06	145121	16553.4	969929	1.09937e+06	750949	48397.3	787368	602431	174739	152435	216416	423437	382954	40351.6	44115.8	483058	20602.6	63030.5	87095.8	81884.4	19911.6	212317
767	M383T1562	1.36995	-2.48534	0.018523	383.202	383.198	383.3	1561.56	1560.53	1565.56	99	84	15	http://metlin.scripps.edu/metabo_list.php?mass_min=382.05&mass_max=382.35	117028	143494	101031	63971.7	157087	99732.8	139163	180050	100768	154365	60469	52123.1	56186.3	92631.9	78138.2	61191.6	70106.7	51681.3	55581.6	144936	80744.6	101002	61144.5	55166.3	75951.7	108632	63057.8	89266.7	88069.1	106103	125002
768	M331T1998	1.72199	-2.49778	0.0185694	331.199	331.167	331.3	1997.87	1996.25	2033.33	74	60	9	http://metlin.scripps.edu/metabo_list.php?mass_min=330.05&mass_max=330.35	204205	32404	57024.2	181917	349345	230730	89033.1	153714	210484	29357.4	3397.55	203975	222359	152691	10254.9	165907	120595	35668.8	31682.8	48180.3	87586.8	80385.9	10057.3	9663.15	102585	3931.83	11781.8	19452.8	16800.4	4313.14	47793
769	M367T1643	1.54701	2.54426	0.0186207	367.3	367.271	367.3	1643.39	1639.6	1647.11	41	30	10	http://metlin.scripps.edu/metabo_list.php?mass_min=366.15&mass_max=366.45	813.493	14089.2	26805.7	4602.57	20655.6	3319.29	13433.5	32448.5	1189.31	39110	22278.9	9494.48	10434.9	13026.3	32245	8685.07	15738.7	10209.4	26573.1	35494.9	15475.1	36170.9	49312.6	64942.3	7517.47	20974	76757.5	85238.1	32871.9	43292.1	64118.7
770	M236T1642	1.48067	2.53712	0.0186303	236.131	236.1	236.251	1642.16	1640.25	1647.46	78	56	17	http://metlin.scripps.edu/metabo_list.php?mass_min=234.98&mass_max=235.28	2062.43	25817.6	13572.2	15817.9	15893.2	2399.14	5791.28	17673.7	1194.93	63981	34811	4456.88	4039.75	12739	67795.6	6472.13	9825.28	6111.82	53470.6	30859	24836.8	26324.9	56168.2	37157.2	14999.7	32554.2	34099.6	82766	76945.7	59170.9	73456.9
771	M453T2013	1.98464	2.53001	0.0186395	453.2	453.174	453.235	2012.52	2010.71	2013.76	50	35	15	http://metlin.scripps.edu/metabo_list.php?mass_min=452.05&mass_max=452.35	454.514	689.5	4237.65	1674.23	5098.81	493.476	7569.93	3886.95	143.858	3173.59	10164.5	926.782	504.554	1317.63	16589.7	4073.64	1527.64	1033.11	9949.49	9225.92	3158.03	15631.5	75195.9	28236.7	597.391	20906.6	15862.7	34638.7	25406	34739.6	25185
772	M84T1138	1.25958	-2.47999	0.0186596	84.1	84.083	84.1	1138.43	1126.05	1139.51	105	87	17	http://metlin.scripps.edu/metabo_list.php?mass_min=82.95&mass_max=83.25	1.70245e+06	2.29142e+06	1.57792e+06	1.15277e+06	1.84824e+06	1.5795e+06	1.3037e+06	1.9394e+06	1.6307e+06	1.7686e+06	1.00782e+06	911487	912401	1.33611e+06	898070	1.08013e+06	1.16167e+06	874018	1.04032e+06	1.44185e+06	900251	1.24052e+06	746806	824790	982257	1.46069e+06	1.16228e+06	1.099e+06	1.31935e+06	1.53955e+06	1.38822e+06
773	M164T1527	1.30439	-2.46653	0.0186816	164.084	164	164.104	1527.13	1516.87	1546.7	198	87	17	http://metlin.scripps.edu/metabo_list.php?mass_min=162.93&mass_max=163.23	152880	295361	76049.8	124316	291061	207551	246857	145508	104104	170797	216761	122204	100104	169258	114975	105973	99018.5	116713	161061	140828	158766	163753	24704.7	272414	105759	96838.1	133261	253415	128340	158943	157781
774	M158T678	1.36495	-2.48163	0.0187371	158.19	158.1	158.2	678.204	676.783	697.653	180	87	17	http://metlin.scripps.edu/metabo_list.php?mass_min=157.04&mass_max=157.34	9.4575e+06	1.53306e+07	9.71948e+06	3.86695e+06	9.46833e+06	1.0113e+07	8.21228e+06	1.20188e+07	7.72571e+06	1.08333e+07	4.8749e+06	2.6485e+06	2.91268e+06	7.71127e+06	5.79168e+06	4.30023e+06	4.10027e+06	4.82542e+06	4.73459e+06	1.27424e+07	6.01493e+06	6.49396e+06	3.75464e+06	5.40431e+06	5.00897e+06	6.88732e+06	4.48577e+06	7.56385e+06	5.81281e+06	8.00292e+06	9.82942e+06
775	M148T954	1.19234	-2.43334	0.0188207	148.1	148.098	148.1	954.034	924.44	955.394	108	87	17	http://metlin.scripps.edu/metabo_list.php?mass_min=146.95&mass_max=147.25	837624	1.65834e+06	1.29312e+06	1.10628e+06	1.35289e+06	1.22647e+06	1.22964e+06	1.03664e+06	1.10929e+06	1.39448e+06	845815	754315	461626	724807	672717	836299	557167	861568	543697	1.01763e+06	864909	598008	759466	1.00444e+06	811439	536784	632095	1.02213e+06	946526	994838	649583
776	M195T1139	1.45911	-2.47128	0.0188309	195.107	195.1	195.137	1138.58	1137.15	1139.7	58	52	6	http://metlin.scripps.edu/metabo_list.php?mass_min=193.96&mass_max=194.26	24101.6	45677.8	22146	14352.1	30951.6	25870.8	22248.5	42289.4	25757.9	32902.9	3292.14	3281.31	3960.75	11169.9	9360.09	6013.99	7974.61	8341.5	8183.72	32161.5	12362.1	22688.5	12237.2	11934.5	7535.63	23303.3	11830.3	19962.6	14119.3	21707.8	29956.9
777	M59T908	1.07503	2.42057	0.0188337	59.0982	59.0886	59.1	908.026	907.013	925.787	41	30	10	http://metlin.scripps.edu/metabo_list.php?mass_min=57.95&mass_max=58.25	172771	81467.9	169122	193091	117717	170006	169474	135461	165188	135549	117708	140622	131760	137717	140241	159029	155160	158080	155389	137649	185350	176438	184620	162657	166880	151661	172125	159663	179605	148503	157976
778	M112T1139	1.27237	-2.4721	0.0189044	112.081	112.05	112.1	1138.5	1137.18	1139.51	104	87	17	http://metlin.scripps.edu/metabo_list.php?mass_min=110.93&mass_max=111.23	229226	298230	200985	144138	237875	205129	173954	253839	207582	229767	115680	112323	109527	163699	109676	130649	144751	104292	128131	180388	113436	161827	93393.8	100904	127129	195480	142640	136838	167090	196804	182349
779	M282T506	1.08677	2.46061	0.0189283	282.1	282.096	282.101	506.137	505.087	506.97	104	87	17	http://metlin.scripps.edu/metabo_list.php?mass_min=280.95&mass_max=281.25	165533	180298	163528	168363	187711	164423	201255	192387	208049	175941	262027	213932	201268	197734	216250	214035	222304	206942	214438	219605	209527	221578	234862	222053	215077	234136	179455	185379	210482	210109	209618
780	M59T807	1.30505	-2.48529	0.0189942	59.1	59.0885	59.1	807.12	806.099	807.677	102	86	16	http://metlin.scripps.edu/metabo_list.php?mass_min=57.95&mass_max=58.25	484495	806615	509483	335402	512902	476490	481854	632323	418570	612218	302417	211284	217404	323901	318544	250607	325023	275496	288889	546919	354560	418167	254921	292706	298356	421391	300291	415573	316720	478520	510197
781	M267T1139	1.43867	-2.46556	0.019232	267.141	267.1	267.193	1138.83	1121.19	1139.84	113	79	16	http://metlin.scripps.edu/metabo_list.php?mass_min=265.99&mass_max=266.29	168582	278181	147474	94084.9	185559	156432	155818	262821	152128	213100	36564.4	37344.4	38724.5	86690.2	59461.7	45730.1	61196.9	53450.7	56795.6	210075	88020.2	132984	83391	84280.9	67555.8	140957	73110.6	114967	101027	151222	177297
782	M43T772	1.30791	-2.48356	0.0192967	43.0827	43.0439	43.1	772.094	771.094	772.821	87	76	11	http://metlin.scripps.edu/metabo_list.php?mass_min=41.93&mass_max=42.23	288928	461464	305603	198715	308176	299559	309101	382386	249074	353825	176033	133126	134291	183072	183059	146248	187736	156666	172012	305405	228512	266208	132712	187965	183222	257162	189325	240941	202011	290593	322112
783	M135T1139	1.33138	-2.47021	0.0193087	135.011	135	135.04	1138.6	1102.62	1139.27	84	71	12	http://metlin.scripps.edu/metabo_list.php?mass_min=133.86&mass_max=134.16	215634	296258	197369	138625	235597	199277	173844	265166	203748	236918	97939	95269.4	93673.9	151708	96190.4	118442	124873	90498.7	114119	202587	87095.2	159122	90036.5	97934.4	116103	181706	129617	139541	152655	192983	189494
784	M318T1323	1.50883	2.54864	0.019312	318.1	318.093	318.1	1323.31	1321.27	1346.49	92	73	17	http://metlin.scripps.edu/metabo_list.php?mass_min=316.95&mass_max=317.25	42001.5	45292.9	33672.3	95848.4	28194.8	7935.29	33996.6	101569	8245.7	120495	20648	13021.6	61470.8	51688.7	40686.7	65923.9	88844.4	65930.9	39008.6	102046	160932	57450.3	29797.8	44714.9	69011.4	79705.3	48876.4	97061.4	132412	19818.6	111013
785	M264T954	1.3881	-2.48365	0.0193267	264.174	264.1	264.214	954.205	952.246	955.77	89	77	12	http://metlin.scripps.edu/metabo_list.php?mass_min=263.02&mass_max=263.32	6139.78	64973.7	50412.2	12167	50280.3	47049	46335.7	37678.6	41790.8	49462.1	21023.4	27359.9	16946.9	24221	25599.3	31082.9	5267.17	30318	20099.6	38038.7	32267.4	19742.5	28426.5	32943	12370.2	5382.71	804.142	39723.8	35149.8	35378.1	6773.73
786	M189T1887	1.49808	-2.44471	0.0193369	189.2	189.2	189.2	1886.52	1885.97	1887.3	76	66	10	http://metlin.scripps.edu/metabo_list.php?mass_min=188.05&mass_max=188.35	195002	372554	130073	141097	152988	74609.1	129024	190818	165017	280111	37503.7	54347.9	73040.6	44959.6	91995.6	90861.4	56056.4	53474	39214.5	186059	187253	99037.1	14725.5	90557.5	73623.8	122484	100199	85649.4	152916	88897.3	184393
787	M169T1580	1.36291	-2.43916	0.019349	169.099	169.081	169.107	1580.23	1578.6	1581.52	100	85	15	http://metlin.scripps.edu/metabo_list.php?mass_min=167.95&mass_max=168.25	51450.4	114361	48238.5	42953.9	109007	73443.2	93833.8	52621.6	53003.1	56649.6	100013	50010.2	39990.1	76572.3	47302.8	42226.6	39407.9	46680.4	65931.2	59337.2	57376.5	63496.3	29368.8	133665	37538.9	37159.4	46124.1	119967	48455.6	61977.3	59896.1
788	M43T1743	1.12097	-2.42541	0.0193664	43.1	43.0989	43.1057	1743.01	1741.83	1743.87	104	87	17	http://metlin.scripps.edu/metabo_list.php?mass_min=41.95&mass_max=42.25	686660	684900	721890	773762	578325	738247	659249	698359	665267	625480	312728	368734	371695	404873	402175	380777	459531	378479	428511	398685	507262	536891	611831	499380	479083	541398	488814	501231	569333	567527	492446
789	M170T1580	1.3555	-2.43894	0.0193743	170.1	170.073	170.123	1580.24	1578.6	1581.52	104	87	17	http://metlin.scripps.edu/metabo_list.php?mass_min=168.95&mass_max=169.25	45413.4	100813	40824.1	36386.6	94790.3	63518.2	80799.8	46702.9	47428.1	51571.5	85385.4	41817.3	34614.9	64723	41993.6	35816.1	34063.5	40327.3	55296.7	50699.8	50447.2	55062	26651.4	115255	33644.4	33916.8	40767.4	103606	40978.8	50633.4	52639.4
790	M171T954	1.19469	-2.42133	0.0194449	171.089	171.032	171.1	954.154	952.246	955.394	104	87	17	http://metlin.scripps.edu/metabo_list.php?mass_min=169.94&mass_max=170.24	230035	452602	350233	302045	356623	320081	323683	279089	306199	379830	234291	206254	126404	191694	186629	230871	149982	237429	148331	269412	233756	161105	209840	273621	217504	138454	169964	278865	257773	260718	169851
791	M105T1323	1.43108	2.53483	0.0194584	105	105	105.023	1323.29	1321.4	1325.79	57	42	15	http://metlin.scripps.edu/metabo_list.php?mass_min=103.85&mass_max=104.15	77423.4	42557.1	53454.4	117634	28620.9	12668	50078.3	129404	7595.62	136259	30151.7	39732.4	89305.8	59584.8	54548.5	90670.4	117610	103467	48612.9	118292	173838	93491.6	48586.4	60236.9	83130.2	100619	45498.4	116480	165866	15081.6	125426
792	M73T1211	1.25702	-2.5063	0.0195816	73.1	73.1	73.1	1211.29	1192.94	1212.83	66	52	10	http://metlin.scripps.edu/metabo_list.php?mass_min=71.95&mass_max=72.25	3.09768e+06	6.23166e+06	2.59923e+06	4.39911e+06	3.53275e+06	3.10283e+06	3.64366e+06	3.23413e+06	5.05705e+06	4.77024e+06	3.07239e+06	4.78692e+06	4.35386e+06	3.76847e+06	4.55125e+06	4.66615e+06	3.93513e+06	4.87932e+06	5.47602e+06	4.83229e+06	4.17911e+06	3.66798e+06	3.8441e+06	3.42937e+06	3.42178e+06	3.27544e+06	3.18849e+06	3.49078e+06	3.17787e+06	2.09617e+06	4.04272e+06
793	M50T429	1.44228	-2.48778	0.0195836	50.2338	50.2	50.3	428.714	427.866	429.346	69	59	10	http://metlin.scripps.edu/metabo_list.php?mass_min=49.08&mass_max=49.38	17662.8	4224.91	21406.4	22161.3	19416.2	17688.8	17740.8	23390.6	18286.1	26075.8	0	14983	15847.9	28468.6	12297.8	16217.1	19376.6	13524.2	9508.45	6502.07	17840.6	15096.4	3363.73	3466.21	12914.9	12336.2	17333.3	24834.1	6926.63	17978.7	21881
794	M264T1562	1.40711	-2.46896	0.0196243	264.155	264.1	264.2	1561.6	1560.75	1565.56	86	75	11	http://metlin.scripps.edu/metabo_list.php?mass_min=263&mass_max=263.3	49193.6	60924.8	44479.1	22822.5	65574	43737.8	58049.5	74608.7	45196.7	64699.6	6681.74	15999	24816.5	41708.5	35462.2	27785.4	20327.9	19096.8	26694.7	57048.2	35409	44131	27679.4	26841.1	25841.8	46527.4	16840.4	38102.8	39582.2	46917.3	53433.5
795	M233T646	1.57217	-2.43369	0.0196661	233.2	232.993	233.2	646.255	619.225	646.964	91	70	14	http://metlin.scripps.edu/metabo_list.php?mass_min=232.05&mass_max=232.35	152021	415107	271373	0	0	302722	98724.6	199010	158186	0	0	63725.3	52657.3	211943	117102	64991.5	107814	0	95395.9	189070	137536	165577	80055.8	91095.8	89197.8	173450	70336.5	0	0	135393	253607
796	M358T1998	1.9422	-2.47594	0.0196973	358.198	358.1	358.201	1997.69	1996.25	1998.41	64	57	7	http://metlin.scripps.edu/metabo_list.php?mass_min=357.05&mass_max=357.35	271128	11699.9	75299.3	250907	458853	310399	119560	205593	288322	12323.9	3403.66	278535	309837	213138	8909.6	223704	173481	7478.74	828.327	12114.1	1472.44	110682	5959.59	6266.01	137398	3638.8	6960.47	612.771	7576.27	4663.58	27129.7
797	M382T1562	1.36007	-2.45878	0.0197059	382.2	382.198	382.208	1561.55	1560.53	1565.95	104	87	17	http://metlin.scripps.edu/metabo_list.php?mass_min=381.05&mass_max=381.35	346765	420339	293540	185005	458281	289282	403777	526685	292492	451726	177906	151718	167129	272903	229945	177103	211500	151526	172026	421936	232646	296103	178361	164944	225344	317275	185320	260282	262627	314160	367884
798	M388T1998	1.72711	-2.47537	0.0197062	388.2	388.189	388.201	1997.62	1996.25	1998.46	100	84	16	http://metlin.scripps.edu/metabo_list.php?mass_min=387.05&mass_max=387.35	1.12103e+06	182697	303697	1.02059e+06	1.97608e+06	1.30422e+06	471636	838686	1.20193e+06	173567	18652.8	1.16863e+06	1.30577e+06	880147	56475	935097	706601	205032	170765	263816	485764	444704	49586.8	50134	569015	19139.1	72946	102188	88927.5	21078	255473
799	M42T909	1.10297	-2.37434	0.0197206	42.1	42.086	42.1079	909.008	905.365	926.464	185	84	16	http://metlin.scripps.edu/metabo_list.php?mass_min=40.95&mass_max=41.25	51554.8	103108	50127.1	53040.8	52336.9	51115.5	51360.4	54497.7	52131.3	80986.4	50717.9	36988.3	35515.5	36231.4	38082.6	41144.6	42376.4	38965.5	40755.8	41105.6	47706.1	48757.6	49326	42937.6	43815.9	46826.3	45500.2	44557.9	47175.3	48037.5	46612.9
800	M389T1998	1.72742	-2.47529	0.0197303	389.2	389.187	389.348	1997.79	1996.25	2011.38	133	83	17	http://metlin.scripps.edu/metabo_list.php?mass_min=388.05&mass_max=388.35	661324	109810	182444	616458	1.16397e+06	777334	282224	498179	705561	102802	10697.6	692780	777871	526394	34520.7	559212	420074	119391	100870	159022	293873	264697	27365.5	28542.1	337509	10243.7	42150.6	58720.9	55309.6	10316.6	154434
801	M387T1998	1.72334	-2.47488	0.0197832	387.2	387.1	387.318	1997.73	1996.25	2015.15	120	86	16	http://metlin.scripps.edu/metabo_list.php?mass_min=386.05&mass_max=386.35	3.27982e+06	541428	907062	2.99433e+06	5.66227e+06	3.78875e+06	1.40322e+06	2.44592e+06	3.50611e+06	506021	55292.9	3.41233e+06	3.81046e+06	2.58295e+06	168828	2.74235e+06	2.05596e+06	590906	507161	773754	1.44126e+06	1.29785e+06	142836	144172	1.6759e+06	61423.5	213639	289920	263464	65012.5	750953
802	M310T1211	1.28057	-2.50831	0.0197907	310.2	310.177	310.213	1211.12	1209.22	1212.85	98	86	12	http://metlin.scripps.edu/metabo_list.php?mass_min=309.05&mass_max=309.35	36471.2	74030.4	30929.7	47666.1	49171.7	35446.3	41236.9	45326.8	57489.1	53178.1	38951.7	64775.5	58890.5	49195.8	60749.2	62601.6	51387.8	66171.5	73777.8	64964.7	52290.4	44002.8	43099.8	42244.4	42111.9	39724.6	36984.7	44916.7	38120.2	25346.3	48855.6
803	M46T807	1.29359	-2.46789	0.0198218	46.087	46.0508	46.1	807.078	806.099	807.605	82	71	11	http://metlin.scripps.edu/metabo_list.php?mass_min=44.94&mass_max=45.24	68285.8	109182	70465.3	47522.9	69321.1	66903.6	67518.8	86412.5	58554.4	83481.6	41711.6	29358.6	31663.6	43604.9	45023.1	33490.6	44832.3	37609.1	41472.2	74604.1	49908.7	60749.8	35608.1	41433.4	42301.5	60711.2	42072.2	57124.4	46245.6	64823.8	71204
804	M474T1998	1.79605	-2.46922	0.0198484	474.201	474.17	474.27	1997.72	1996.25	1998.46	66	59	7	http://metlin.scripps.edu/metabo_list.php?mass_min=473.05&mass_max=473.35	32723.4	4179.03	7785.04	28375.5	58298.8	37690.5	12319.8	23337.1	32279.8	4417.72	94.6861	32609.3	38174.6	24928.8	960.493	26257.5	18477.4	5682.93	4359.65	7081.49	11065.8	12341.9	903.46	1318.43	12792.2	342.252	1132.62	1727.71	2082.16	394.384	6128.73
805	M45T772	1.29998	-2.47012	0.0198709	45.1	45.0981	45.1	772.065	770.226	772.821	103	87	16	http://metlin.scripps.edu/metabo_list.php?mass_min=43.95&mass_max=44.25	1.38959e+06	2.19826e+06	1.52526e+06	973313	1.5088e+06	1.42729e+06	1.47288e+06	1.82926e+06	1.18999e+06	1.75351e+06	846657	630210	628158	875159	875154	703159	913095	749747	837620	1.47266e+06	1.08343e+06	1.26868e+06	653110	949190	876346	1.22546e+06	903338	1.1667e+06	924342	1.3961e+06	1.50447e+06
806	M133T1139	1.28317	-2.45003	0.0199697	133.002	133	133.094	1138.56	1102.62	1139.51	107	85	17	http://metlin.scripps.edu/metabo_list.php?mass_min=131.85&mass_max=132.15	1.58924e+06	2.16294e+06	1.45495e+06	1.04744e+06	1.74365e+06	1.48856e+06	1.24895e+06	1.84979e+06	1.52017e+06	1.70029e+06	806073	775815	736768	1.18725e+06	771895	911794	999161	742869	895262	1.40663e+06	797918	1.15364e+06	656395	738128	892577	1.3506e+06	1.01877e+06	1.01801e+06	1.17238e+06	1.44486e+06	1.38103e+06
807	M236T1537	1.31465	-2.42742	0.0199875	236.104	236.1	236.2	1536.86	1516.87	1545.32	165	87	17	http://metlin.scripps.edu/metabo_list.php?mass_min=234.95&mass_max=235.25	79952.6	176959	79158.8	70567	177201	120349	141680	79051	78124	92427.5	146973	76652.4	48925.7	104878	70736.6	63904.9	59728	68216.8	97289.4	85527.9	96226.8	95286	47033.9	184853	63803.9	55648.7	78048.7	170211	76633.3	93960	93116.5
808	M268T1530	1.24889	-2.42715	0.0200674	268.125	268.1	268.2	1529.76	1516.87	1545.32	206	87	17	http://metlin.scripps.edu/metabo_list.php?mass_min=266.98&mass_max=267.28	170021	344088	155698	141808	340371	239521	282016	162389	161113	190483	242684	157378	120584	220540	144757	126661	122130	139295	195770	171961	187490	199774	94587.8	305466	129381	109663	158170	294254	159988	187756	193258
809	M64T445	1.29819	-2.53067	0.0201896	64.03	63.9768	64.1	445.469	444.17	446.125	89	79	10	http://metlin.scripps.edu/metabo_list.php?mass_min=62.88&mass_max=63.18	7676.44	11325.7	4971.62	11174.7	10491.3	6754.36	14976.8	13012.6	14050.8	10109.8	8614.07	10750.5	11242.2	10269.7	11427.5	9015.95	11150.2	10908.5	3877.31	6958.47	5719.43	3118.93	2745.83	7566.22	4685.08	11304.4	5753.02	3059.47	4974.79	4685.85	5689.55
810	M42T772	1.31831	-2.47116	0.0202058	42.1	42.0889	42.1121	772.138	771.094	772.821	84	73	11	http://metlin.scripps.edu/metabo_list.php?mass_min=40.95&mass_max=41.25	71923.4	112349	78016.1	50957.7	74858.9	75518.7	76309.2	95897.3	61638.1	85712.1	43374.1	32572.6	30642.6	45647.9	44996.7	36640.5	46565.2	40032.8	44290.6	75545.4	55412.7	65342.4	33588.5	47640.1	42230.2	62891.6	47398.3	60696.1	50565.3	70890.8	79135.5
811	M150T696	1.48593	-2.43117	0.0202112	150.091	150	150.1	696.344	695.237	697.653	74	62	12	http://metlin.scripps.edu/metabo_list.php?mass_min=148.94&mass_max=149.24	84939	149454	105382	5555	100059	94991.3	8603.62	134288	88180.4	0	5360.11	2318.25	2386.84	1362.93	4041.53	0	6414.43	453.52	3367.61	17096.2	7022.52	67919.2	53950.5	4918.48	51498.8	61198	42366.3	69377.8	56595.7	91507.4	77619.1
812	M341T1998	1.71794	-2.46836	0.0202324	341.104	341.098	341.13	1997.67	1996.25	1998.35	61	55	6	http://metlin.scripps.edu/metabo_list.php?mass_min=339.95&mass_max=340.25	79981.7	12064.4	18715.5	74865.5	135564	90669.2	37191.1	61330.8	86428.2	13935.6	1098.98	79654.1	87861.8	64660.2	3544.2	65509	51647.5	13091.8	11850.1	19466.5	31100.8	33797.4	2700.62	4540.77	40885.2	2913.99	4307.4	7016.02	4788.24	1935.86	17793.7
813	M189T954	1.19678	-2.40425	0.0202996	189.1	189.1	189.119	954.185	952.246	955.77	104	87	17	http://metlin.scripps.edu/metabo_list.php?mass_min=187.95&mass_max=188.25	761975	1.51781e+06	1.19033e+06	1.01665e+06	1.20989e+06	1.08918e+06	1.07878e+06	934765	1.02336e+06	1.26619e+06	789402	694171	408401	645841	623337	784714	487194	802591	494907	905177	782537	526580	698163	931128	722855	465007	568445	937926	870924	873458	554231
814	M61T1138	1.26293	-2.43566	0.0204584	61.0243	61	61.0773	1138.49	1137.18	1139.51	100	83	17	http://metlin.scripps.edu/metabo_list.php?mass_min=59.87&mass_max=60.17	271913	353232	250197	178691	284197	252075	219109	306072	260559	288553	142270	130896	130936	189382	134701	155123	172490	125514	156229	233743	144473	197455	123257	126342	151768	229205	177221	171630	202365	241117	221951
815	M361T1323	1.53305	2.51445	0.0205134	361.138	361.1	361.186	1323.2	1320.31	1326.18	89	72	17	http://metlin.scripps.edu/metabo_list.php?mass_min=359.99&mass_max=360.29	57928.4	98158.3	55676.8	119864	9779.61	3011.85	48912.1	129777	10390.4	176488	10628	28894.4	82652.4	66850.8	73312.3	84324.2	112526	88601.4	49347.9	135586	217292	101860	42124.6	38520.4	94482.9	104230	59700	123138	181056	13713.2	147428
816	M240T1004	1.22906	-2.35449	0.0205364	240.1	240.097	240.129	1003.91	1002.88	1007.8	104	87	17	http://metlin.scripps.edu/metabo_list.php?mass_min=238.95&mass_max=239.25	150090	152088	128280	117081	138365	140503	152440	197246	154019	196978	88851.9	85261.2	79268.3	84390	89926.6	75599.2	60644.6	68890.6	81690.4	114193	92612.5	102657	115723	79175.9	100860	109351	96369.2	104844	99562	152192	130173
817	M347T1537	1.31179	-2.41382	0.0206179	347.2	347.1	347.218	1537.33	1507.17	1545.32	133	87	17	http://metlin.scripps.edu/metabo_list.php?mass_min=346.05&mass_max=346.35	73203.6	165398	72588.7	61827.2	165793	110810	135778	68446.4	74089.4	85559.7	134267	71990.6	54972	98926.2	66717.7	57269	52610.4	62608.6	90385.4	78941.2	87622.2	92114.3	42384.9	165493	58637.6	50187.9	71718.9	159235	72851.1	85660.9	87780.8
818	M44T647	1.23536	-2.44116	0.0206303	44.0936	44	44.1	647.113	637.776	659.421	201	87	17	http://metlin.scripps.edu/metabo_list.php?mass_min=42.94&mass_max=43.24	609270	875064	574546	418864	720559	540914	677469	791353	607589	892015	284239	269083	178683	346155	426473	356703	230278	314093	336884	573685	395255	513122	817700	388828	352805	283685	299766	511503	436736	543112	457619
819	M203T1782	1.36076	-2.43226	0.0206645	203.1	203.1	203.116	1782.23	1780.36	1785.9	104	87	17	http://metlin.scripps.edu/metabo_list.php?mass_min=201.95&mass_max=202.25	719504	1.125e+06	694985	461085	1.0034e+06	676679	742705	1.14543e+06	718628	965881	290558	241918	222079	582496	322801	245533	325233	255631	321498	999675	490696	649821	251037	430356	379756	598825	371310	516511	468847	669177	795716
820	M302T1537	1.56745	-2.3797	0.0207656	302.2	302.2	302.213	1536.54	1493.32	1552.72	240	83	16	http://metlin.scripps.edu/metabo_list.php?mass_min=301.05&mass_max=301.35	33254.7	81059.4	49884	24076.6	69918.1	49625.6	64310.1	69291.9	37997.2	43167.4	59685.3	85970	81409.8	39765.3	23042.5	23652.5	101759	123334	43816.6	42814.9	138419	39200.5	22910.3	98406.3	104251	26226.6	31974.8	80721.7	39341	34719.2	31126.4
821	M454T2013	2.01504	2.48292	0.0208128	454.205	454.179	454.247	2012.73	2011.25	2013.76	28	17	11	http://metlin.scripps.edu/metabo_list.php?mass_min=453.06&mass_max=453.36	143.648	447.864	777.249	377.396	1580.14	221.515	2300.18	719.865	188.614	949.509	3215.13	433.326	0	619.034	4543.17	1468.24	389.776	285.004	4397.17	2670.02	842.53	5536.35	27210.8	8081.02	158.862	7676.05	5397.43	12433.1	9878.85	11329.5	9253.64
822	M214T1139	1.28947	-2.43285	0.0208454	214.1	214.084	214.101	1138.64	1137.34	1139.51	104	87	17	http://metlin.scripps.edu/metabo_list.php?mass_min=212.95&mass_max=213.25	215947	302226	198631	139233	237713	202570	161839	250391	207125	229493	108186	110689	102577	162120	95133	127838	140863	102109	125485	188711	105249	155676	71453.5	97178.3	122875	180084	142096	136944	163577	198464	178730
823	M60T1000	1.21078	-2.42739	0.020852	60.057	60.0054	60.1	999.923	998.857	1010.87	127	87	17	http://metlin.scripps.edu/metabo_list.php?mass_min=58.91&mass_max=59.21	170185	226833	179989	160907	192520	182184	152304	213066	163121	203950	96064.6	81734.7	80692.6	117138	99564.7	108965	103944	95939.7	105443	165232	113299	143960	102225	114265	107476	144299	118778	132790	136623	180212	147684
824	M43T1000	1.21281	-2.42429	0.0208686	43.0856	43.0406	43.1	999.701	998.857	1002.33	104	87	17	http://metlin.scripps.edu/metabo_list.php?mass_min=41.94&mass_max=42.24	893036	1.26278e+06	909013	807494	972682	939329	813530	1.15633e+06	842508	1.04742e+06	479620	431931	409369	572688	496000	526741	515391	479969	527104	827173	553532	758909	537472	592531	555658	758251	606427	657008	658728	939688	750519
825	M245T954	1.20094	-2.39133	0.0209106	245.1	245.099	245.1	954.234	952.246	955.783	104	87	17	http://metlin.scripps.edu/metabo_list.php?mass_min=243.95&mass_max=244.25	1.30218e+06	2.70453e+06	2.09045e+06	1.72538e+06	2.11499e+06	1.89667e+06	1.89383e+06	1.58179e+06	1.76905e+06	2.1483e+06	1.37189e+06	1.20841e+06	707437	1.11755e+06	1.05381e+06	1.36604e+06	843008	1.41217e+06	848382	1.5907e+06	1.37977e+06	911005	1.21771e+06	1.61483e+06	1.2513e+06	790172	959091	1.6505e+06	1.49452e+06	1.49896e+06	967958
826	M232T678	1.38236	-2.43298	0.0209265	232.2	232.178	232.2	677.827	676.783	679.083	104	87	17	http://metlin.scripps.edu/metabo_list.php?mass_min=231.05&mass_max=231.35	577682	993390	614577	217100	589178	631015	500965	761740	478549	665459	305545	155235	176137	473895	353094	259851	247851	291021	282991	839283	366944	396598	225437	327487	306453	424889	274536	477454	350972	501261	616227
827	M219T1139	1.37795	-2.42931	0.0209391	219.1	219.1	219.105	1138.84	1137.54	1139.7	103	86	17	http://metlin.scripps.edu/metabo_list.php?mass_min=217.95&mass_max=218.25	1.66821e+06	2.73941e+06	1.48609e+06	973826	1.89222e+06	1.57164e+06	1.45853e+06	2.45722e+06	1.54369e+06	2.04597e+06	499628	497420	491236	993860	669401	605357	746997	580255	693458	1.95534e+06	896435	1.34379e+06	812966	834874	737666	1.45046e+06	842554	1.14428e+06	1.08789e+06	1.55863e+06	1.74686e+06
828	M150T1536	1.6053	-2.37426	0.0209422	150.09	150	150.1	1536.19	1515.19	1565.56	211	86	17	http://metlin.scripps.edu/metabo_list.php?mass_min=148.94&mass_max=149.24	74684	145927	69534.6	182477	115634	29303.4	70063.7	250986	69408.1	0	107717	212238	49054.9	84172.3	58849.3	50933.4	97665.4	57296.5	76969	263188	76249.4	79496.1	42045.7	118408	55670.9	176917	62127.7	128493	63916.7	74780.6	75943.3
829	M220T1139	1.38203	-2.42927	0.0209646	220.1	220.1	220.106	1138.83	1137.54	1139.7	103	86	17	http://metlin.scripps.edu/metabo_list.php?mass_min=218.95&mass_max=219.25	748566	1.17315e+06	653445	427925	831931	689900	641997	1.09008e+06	672481	903680	215567	216187	211118	428338	291753	264712	320991	253607	299732	863528	398794	585009	358468	367913	318489	641260	361736	505020	472073	688949	772624
830	M218T1139	1.37725	-2.4288	0.0209677	218.1	218.1	218.1	1138.89	1137.54	1139.7	104	87	17	http://metlin.scripps.edu/metabo_list.php?mass_min=216.95&mass_max=217.25	8.01257e+06	1.29681e+07	7.06473e+06	4.74401e+06	9.05729e+06	7.51734e+06	7.09755e+06	1.17348e+07	7.39668e+06	9.80625e+06	2.30489e+06	2.3248e+06	2.29221e+06	4.65735e+06	3.09557e+06	2.82752e+06	3.52067e+06	2.83091e+06	3.27311e+06	9.40757e+06	4.36022e+06	6.41983e+06	3.98731e+06	4.14691e+06	3.5258e+06	6.91966e+06	3.97611e+06	5.52946e+06	5.14411e+06	7.44689e+06	8.16705e+06
831	M85T1138	1.25513	-2.42671	0.0210072	85.0842	85.0364	85.1	1138.46	1137.18	1139.51	104	87	17	http://metlin.scripps.edu/metabo_list.php?mass_min=83.93&mass_max=84.23	224272	296120	208354	150497	236723	209776	173090	249849	213583	235577	126246	112621	115080	165284	114108	136579	151246	110803	134340	188128	117240	163899	98364.8	108713	126608	192663	152098	146152	166811	202170	186662
832	M223T1562	1.34128	-2.44218	0.0210346	223.1	223.086	223.12	1561.55	1560.75	1585.79	88	77	11	http://metlin.scripps.edu/metabo_list.php?mass_min=221.95&mass_max=222.25	64712.9	80514.1	54366.1	33735.3	79632.4	54262.9	77641.9	93287.3	57444.5	81169.1	36358.3	30245.2	34461	49215.3	42098.2	36575.7	38815.7	30963.2	35469.3	74031.2	44921.4	55563.7	32978.3	33696.4	43447.9	58269.2	35255.7	48822.4	50230.3	58409.2	66494.6
833	M190T954	1.19556	-2.38848	0.0211489	190.1	190.1	190.1	954.154	952.246	955.394	104	87	17	http://metlin.scripps.edu/metabo_list.php?mass_min=188.95&mass_max=189.25	724528	1.45946e+06	1.13168e+06	968392	1.15586e+06	1.03517e+06	1.03686e+06	886836	970007	1.20674e+06	749997	660084	400840	612691	588394	736441	470920	768655	472670	868420	751726	506375	664047	883871	690075	440284	537521	899648	825240	842846	531144
834	M162T1523	1.27786	-2.39584	0.0212655	162.1	162.1	162.2	1522.91	1499.04	1549.02	264	87	17	http://metlin.scripps.edu/metabo_list.php?mass_min=160.95&mass_max=161.25	1.02916e+06	2.01502e+06	983110	843066	1.99532e+06	1.37239e+06	1.6565e+06	943442	992568	1.13919e+06	1.44575e+06	187051	668612	1.12951e+06	791549	718415	149533	771978	1.07322e+06	947638	1.05662e+06	1.11969e+06	599219	1.88576e+06	749781	636781	899501	1.76777e+06	881702	1.04587e+06	1.05242e+06
835	M390T1998	1.71875	-2.44053	0.0213701	390.2	390.183	390.207	1997.62	1996.25	1998.41	78	69	9	http://metlin.scripps.edu/metabo_list.php?mass_min=389.05&mass_max=389.35	159947	25309.2	44658.8	147682	281726	186915	69232.4	120997	171354	23231.4	2245.3	166895	187616	129171	7725.25	132806	102149	30183.4	25216.2	38208.7	70624	65384.9	7429.11	6660.61	82852.4	2341.56	10490	15250.6	12768.9	2485.43	36739
836	M149T1537	1.43256	-2.33899	0.0213823	149.1	149.076	149.1	1536.71	1499.04	1565.56	283	87	17	http://metlin.scripps.edu/metabo_list.php?mass_min=147.95&mass_max=148.25	618452	1.22031e+06	588781	530904	1.23277e+06	838080	1.01782e+06	585416	606599	681626	961982	531828	424701	745746	512996	456807	431397	483209	669497	597791	661893	692002	358830	1.2173e+06	474063	415174	557388	1.12507e+06	562053	657360	651201
837	M309T1211	1.26766	-2.47119	0.0214742	309.2	309.196	309.203	1211.31	1209.22	1212.85	104	87	17	http://metlin.scripps.edu/metabo_list.php?mass_min=308.05&mass_max=308.35	186031	380482	159242	252941	250169	192927	207190	234069	291220	269612	190957	330352	300331	249356	305112	312117	264463	328343	378865	328762	266340	216113	242264	210862	212962	208899	191006	228665	196127	126992	246498
838	M131T1699	1.15402	-2.38464	0.0214796	131.015	131	131.084	1698.75	1697.26	1709.47	150	87	17	http://metlin.scripps.edu/metabo_list.php?mass_min=129.86&mass_max=130.16	472554	511164	456383	373999	549332	541442	481247	665955	559707	652486	225558	240440	246645	263162	266775	284584	298507	299505	268817	452554	363813	391014	389713	336093	369380	446656	353958	460935	415416	447765	520202
839	M346T1699	1.15416	-2.37929	0.021498	346.183	346.128	346.218	1698.87	1689.46	1723.73	126	80	17	http://metlin.scripps.edu/metabo_list.php?mass_min=345.03&mass_max=345.33	24524.6	25387.9	20599.3	17444.9	24335	25840.1	24732.6	33239.2	27225.7	31739.4	10584.7	11739.4	11831.2	10894.2	12817.9	13421	13170.3	13276.2	11158	21404.8	16919.2	17098.2	19353.3	15933.1	16450.8	20007.3	17897.2	21925.7	19323	21896.5	25201.1
840	M158T1139	1.27701	-2.41725	0.0215881	158.1	158.092	158.1	1138.58	1137.18	1139.51	100	84	16	http://metlin.scripps.edu/metabo_list.php?mass_min=156.95&mass_max=157.25	761658	1.03549e+06	694759	496322	835790	704211	578778	900380	730808	801861	400311	384698	365682	583172	379311	453587	494295	362478	444340	654232	376671	566931	313679	348632	434446	650687	495310	481034	570385	694233	657638
841	M309T2013	2.07361	2.46795	0.0215904	309.146	309.098	309.195	2012.61	2011.25	2013.76	36	24	12	http://metlin.scripps.edu/metabo_list.php?mass_min=308&mass_max=308.3	1271.47	1750.6	3837.58	4057.22	4475.38	1497.84	11538.2	4335.9	1512.02	1447.82	8855.1	1857.06	1613.41	2726.47	10628.6	4490.09	3100.67	2134.81	12611.2	4520.95	4272.46	6832.92	114596	46173.9	1149.71	34781.9	9961.48	55308.5	43549.2	56128	39265.5
842	M277T1211	1.26379	-2.46811	0.0216189	277.2	277.194	277.2	1211.34	1209.22	1212.85	104	87	17	http://metlin.scripps.edu/metabo_list.php?mass_min=276.05&mass_max=276.35	285503	568936	239824	380037	378894	285851	320064	345695	441529	408148	289919	496536	437897	370853	449661	460388	393646	489385	556499	486059	393144	331493	371952	318940	325188	308140	286216	348025	299236	195037	376978
843	M337T1537	1.31392	-2.39621	0.0216218	337.2	337.1	337.201	1537.37	1514.6	1545.32	130	87	17	http://metlin.scripps.edu/metabo_list.php?mass_min=336.05&mass_max=336.35	136422	298298	128067	114031	306027	200515	246775	126920	132468	156032	250814	130842	101173	184442	119966	105987	99129.2	113322	165734	138905	158359	169392	77995	306353	107294	88676.4	128906	293530	129766	154996	160720
844	M178T654	1.14317	-2.4011	0.0216531	178	177.99	178.061	654.099	649.015	656.729	105	87	17	http://metlin.scripps.edu/metabo_list.php?mass_min=176.85&mass_max=177.15	311144	368388	286061	310928	293404	298264	316758	336814	327680	405913	211972	207702	209713	212402	233056	222989	217501	234689	224859	299142	250902	257028	250084	196182	231898	244991	233439	270691	248182	255974	286511
845	M131T1139	1.28123	-2.41139	0.0217617	131.018	131	131.084	1138.56	1102.62	1139.51	106	84	17	http://metlin.scripps.edu/metabo_list.php?mass_min=129.87&mass_max=130.17	725797	989604	661761	472301	791202	672994	577412	863580	693707	779537	357232	342999	326034	530246	342387	399613	445639	330132	399525	660299	375783	534588	310718	349323	401066	618849	456657	471706	528911	663996	628579
846	M147T1139	1.27646	-2.41242	0.0217783	147.1	147.1	147.1	1138.61	1103.34	1139.51	102	84	17	http://metlin.scripps.edu/metabo_list.php?mass_min=145.95&mass_max=146.25	6.82645e+06	9.37292e+06	6.21792e+06	4.43694e+06	7.47102e+06	6.35756e+06	5.38521e+06	7.98901e+06	6.5339e+06	7.29881e+06	3.46017e+06	3.32934e+06	3.17344e+06	5.13002e+06	3.29027e+06	3.88661e+06	4.30409e+06	3.22322e+06	3.86866e+06	6.19049e+06	3.51113e+06	5.04946e+06	2.88471e+06	3.23283e+06	3.85692e+06	5.85255e+06	4.35651e+06	4.43528e+06	5.04067e+06	6.29793e+06	5.87686e+06
847	M220T1561	1.32025	-2.421	0.0218129	220.1	220.1	220.2	1561.17	1538.86	1565.56	136	87	17	http://metlin.scripps.edu/metabo_list.php?mass_min=218.95&mass_max=219.25	1.51374e+06	1.85088e+06	1.32981e+06	897011	1.99002e+06	1.29852e+06	1.8076e+06	2.24386e+06	1.36859e+06	1.954e+06	843583	686982	762113	1.2203e+06	1.0702e+06	854306	957799	728446	822687	1.82069e+06	1.10301e+06	1.3175e+06	879412	782596	1.02579e+06	1.43942e+06	890585	1.1841e+06	1.1735e+06	1.36458e+06	1.60263e+06
848	M191T954	1.19418	-2.37371	0.0219893	191.1	191.1	191.1	954.154	952.246	955.394	100	83	17	http://metlin.scripps.edu/metabo_list.php?mass_min=189.95&mass_max=190.25	594549	1.21428e+06	943943	811993	968175	882126	863608	747473	813806	1.01042e+06	627832	543216	326559	508637	496413	612029	382677	637324	393912	726742	625131	417159	554677	729610	569856	363852	443228	746917	689433	695923	447613
849	M348T2013	1.9293	2.45204	0.0220055	348.2	348.198	348.209	2012.62	2011.25	2013.76	40	29	11	http://metlin.scripps.edu/metabo_list.php?mass_min=347.05&mass_max=347.35	2445.68	5522.23	14349.4	7337.33	18635.9	3382.85	29773.6	12274.6	2758.82	12793.7	42318.8	5900.14	3700.32	7776.56	62226.5	15704.6	5497.04	6023.92	40522.3	24918.1	15130.9	57310.5	269562	102041	3601	75724.7	60737.4	126651	98026.3	130910	90193.1
850	M263T1520	1.2428	-2.38844	0.0220683	263.11	263.1	263.2	1519.9	1493.81	1544.93	136	87	17	http://metlin.scripps.edu/metabo_list.php?mass_min=261.96&mass_max=262.26	339392	634707	331237	280797	624643	453010	542688	298510	332660	248136	456297	282364	230657	371707	259731	248020	234225	253894	297719	312791	354955	360082	204001	572849	246801	219631	297815	557046	290259	352816	355419
851	M140T1139	1.26828	-2.40688	0.0220818	140.099	140	140.1	1138.56	1132.44	1139.51	106	87	17	http://metlin.scripps.edu/metabo_list.php?mass_min=138.95&mass_max=139.25	445837	568140	396738	282420	462411	393028	337818	497677	411719	447936	232179	218198	210665	333352	212958	260319	279803	207002	250248	376554	224283	314180	179468	196630	247721	365674	283482	271499	323822	388483	361071
852	M59T1000	1.20735	-2.3979	0.022262	59.1	59.0335	59.1	1000.05	998.857	1045.11	143	87	17	http://metlin.scripps.edu/metabo_list.php?mass_min=57.95&mass_max=58.25	1.05207e+06	1.46461e+06	1.12281e+06	1.00804e+06	1.20321e+06	1.1419e+06	962856	1.37115e+06	1.03831e+06	1.26142e+06	597409	527299	506604	717889	614330	667452	629987	580148	638999	1.00494e+06	703499	906833	631202	721118	668121	909743	751988	823996	833267	1.12791e+06	914858
853	M57T807	1.29842	-2.41712	0.0223391	57.1	57.0968	57.1	807.103	806.099	807.677	104	87	17	http://metlin.scripps.edu/metabo_list.php?mass_min=55.95&mass_max=56.25	779282	1.2734e+06	818235	535815	818948	762592	776885	1.01121e+06	662662	965449	480983	342012	352948	520064	502111	392691	527084	444839	461783	879597	582098	672612	404733	481788	482688	682657	481301	664316	510598	756838	833889
854	M236T954	1.20668	-2.36844	0.0224528	236.11	236.087	236.145	954.029	951.857	955.394	96	81	15	http://metlin.scripps.edu/metabo_list.php?mass_min=234.96&mass_max=235.26	27903.3	54331.7	43647.8	36028.9	44374.3	40773.4	40079.8	34182.8	36607.5	46162.7	30858.1	25884.5	15814.5	24175.8	22632.2	28762.2	18682.3	29037.9	17531.2	33077.1	24903.4	19338.1	25549.6	33748.5	27362.3	14039.8	19873	35703.7	30432.9	31954.8	22305.9
855	M70T738	1.1999	-2.38305	0.0224565	70.0061	69.9949	70.0572	737.732	736.479	738.822	102	85	17	http://metlin.scripps.edu/metabo_list.php?mass_min=68.86&mass_max=69.16	108747	164039	105414	96612.1	134139	97716.2	110521	149213	99739.8	161401	86282.3	98857.6	72920.3	89289.1	129433	77775.4	73694.6	91425.7	113597	134558	88999.3	109726	95258.1	68343.3	91226.2	82554.2	76407	91335.3	64414.6	114531	88824.7
856	M397T2013	2.00742	2.45917	0.0224893	397.197	397.178	397.241	2012.62	2011.51	2013.76	33	22	11	http://metlin.scripps.edu/metabo_list.php?mass_min=396.05&mass_max=396.35	314.472	984.055	1778.18	402.343	1671.86	184.272	4320.96	1320.01	325.116	2027.49	3095.19	659.105	736.261	1215.17	6287.07	1379.75	930.781	900.054	3455.17	2496.17	1403.48	5527.42	24469.4	8585.74	277.717	7201.8	5213.47	11224.7	8107.02	11965.1	5261.67
857	M295T993	1.37837	-2.40732	0.0226121	295.189	295.1	295.2	993.221	991.551	1001.08	56	49	6	http://metlin.scripps.edu/metabo_list.php?mass_min=294.04&mass_max=294.34	55221.2	78030	47801.8	29569.4	53489.5	45089.1	49462.1	69533.5	46987.6	68214.9	15576.8	13179.2	14840.5	28639.6	27538	22297.7	23244.8	18256.3	26510.2	60285.8	35437.4	41517.6	23538.7	24427.7	23036.1	39899.7	24759.4	38118.8	36257	44278.6	53118.5
858	M219T1561	1.31643	-2.40459	0.0226982	219.1	219.1	219.119	1561.46	1560.24	1581.45	106	87	17	http://metlin.scripps.edu/metabo_list.php?mass_min=217.95&mass_max=218.25	3.34764e+06	4.03146e+06	2.96155e+06	1.99284e+06	4.43094e+06	2.89478e+06	4.02071e+06	4.98129e+06	3.05825e+06	4.36361e+06	1.89138e+06	1.5476e+06	1.71552e+06	2.71305e+06	2.33401e+06	1.92048e+06	2.13977e+06	1.6261e+06	1.83665e+06	4.05305e+06	2.46105e+06	2.94782e+06	1.96828e+06	1.75898e+06	2.30596e+06	3.20813e+06	1.98321e+06	2.64255e+06	2.62122e+06	3.05893e+06	3.59337e+06
859	M60T807	1.29313	-2.40992	0.022704	60.0796	60.0277	60.1	807.104	806.099	807.664	93	81	12	http://metlin.scripps.edu/metabo_list.php?mass_min=58.93&mass_max=59.23	73284.4	121239	77622.5	52008.5	78204.3	73500.9	74430.4	94808.2	63707.5	94659.1	46194.3	34041	34167.5	50157.7	47643.5	38392.7	50911.6	43144.8	45496.7	83441.9	54166.2	65536.9	39781.6	44861.4	46908.9	64159.2	45217.2	62331.9	49905.6	73554.9	79145.3
860	M43T807	1.28837	-2.40893	0.0227095	43.088	43.0549	43.1	807.078	806.099	807.677	54	49	5	http://metlin.scripps.edu/metabo_list.php?mass_min=41.94&mass_max=42.24	195882	321988	204244	129674	207109	193012	196356	259354	167105	249452	125416	85382.5	89563.4	130152	125904	99758.8	129031	117005	116030	222186	145435	171995	112833	121045	122328	175853	122674	166533	127007	195141	212492
861	M163T654	1.15263	-2.37148	0.0227752	163	162.9	163.02	653.969	645.429	656.729	120	87	17	http://metlin.scripps.edu/metabo_list.php?mass_min=161.85&mass_max=162.15	470567	605524	455934	489868	463519	461597	444825	534317	515716	657124	322972	320523	317510	323180	341287	335632	319788	352625	342258	490204	369601	405122	415192	296941	373136	369333	372348	417656	374102	390835	416428
862	M308T1211	1.26228	-2.44367	0.0227799	308.2	308.2	308.2	1211.35	1209.22	1247.9	105	87	17	http://metlin.scripps.edu/metabo_list.php?mass_min=307.05&mass_max=307.35	386194	770544	325375	510138	507147	388190	425711	466813	583614	546585	397324	676361	598948	504428	622166	631163	540337	670440	774818	665970	528598	446452	497075	430294	435813	421991	392307	465511	395312	263572	498157
863	M292T1526	1.23339	-2.37758	0.0228097	292.174	292.1	292.2	1526.17	1498.04	1545.32	205	87	17	http://metlin.scripps.edu/metabo_list.php?mass_min=291.02&mass_max=291.32	912794	1.69655e+06	851769	757505	1.64904e+06	1.22409e+06	1.41416e+06	842181	901536	997541	1.21957e+06	725844	604007	970290	692489	641232	608891	690406	931392	821266	936688	952954	542473	1.48792e+06	667367	579291	789592	1.44783e+06	772947	907606	932118
864	M288T1211	1.2648	-2.43099	0.0230206	288.175	288.125	288.2	1211.18	1182.22	1213.22	103	83	14	http://metlin.scripps.edu/metabo_list.php?mass_min=287.03&mass_max=287.33	22411.8	46607.3	19518.3	28537.5	30502.2	20465.7	25064.9	27754.7	31065.1	39696.3	20789	31887.3	30181.6	25165.4	30085.6	29944.7	26733.4	32832.8	37442.9	33665.3	28368.4	25280.9	26600.9	24278.1	21774.7	22570.9	22130.1	29664.5	21709	20510.7	27719.6
865	M202T1783	1.35164	-2.38231	0.0232028	202.1	202.1	202.2	1782.86	1743.45	1810.86	126	87	17	http://metlin.scripps.edu/metabo_list.php?mass_min=200.95&mass_max=201.25	3.62335e+06	6.09982e+06	3.48348e+06	2.33165e+06	5.03722e+06	3.44633e+06	3.89626e+06	5.7667e+06	3.58351e+06	4.93205e+06	1.42125e+06	1.19283e+06	1.13009e+06	2.8565e+06	1.64458e+06	1.16968e+06	1.49102e+06	1.25089e+06	1.56262e+06	4.983e+06	2.41331e+06	3.37808e+06	1.2872e+06	2.21722e+06	1.96123e+06	3.10956e+06	1.89632e+06	2.64775e+06	2.41761e+06	3.44323e+06	4.12562e+06
866	M85T1323	1.42342	2.43428	0.0233544	85.0412	85	85.0825	1323.27	1321.81	1325.79	67	53	14	http://metlin.scripps.edu/metabo_list.php?mass_min=83.89&mass_max=84.19	25858.1	19982.4	56992	95238.9	12074.5	11127.9	10674.3	39642.7	10388.2	70876.4	21154.5	9726.25	63747.8	57530.6	56157.2	63926.6	80596.3	71167.9	47036.9	91148.4	128448	76431	41997.6	54236.7	69811.8	42292	21314.8	87374.2	116778	14039.9	98054.9
867	M170T1433	1.19693	2.45478	0.0233555	170.083	170.058	170.109	1432.67	1430.85	1433.87	48	38	10	http://metlin.scripps.edu/metabo_list.php?mass_min=168.93&mass_max=169.23	28709	24144	35539.1	23906.6	28598.3	25636.9	41474.2	43370.3	33463.6	29416.4	24891.5	30295.6	23630.4	29308.1	40979.7	31229.5	22907.5	33685.2	28812.1	26354.9	24472.9	39209.9	31987.3	20032	33679.4	29741.9	24801.4	28699	25268.5	39006.6	28177.5
868	M267T954	1.22604	-2.35357	0.0234414	267.108	267.098	267.149	954.118	951.857	955.394	81	68	13	http://metlin.scripps.edu/metabo_list.php?mass_min=265.96&mass_max=266.26	34686.8	77469.1	59197.1	50151.2	63265	57950.6	55603.2	48004.4	51711.2	63873	40114.6	32909.3	20405.2	32981.4	26586.2	40209.7	25258.9	40203.1	19276.3	45313.5	38339.1	20739.7	35367.9	46227.5	36677.3	20542.9	26925.7	46011.3	41675.5	44281.1	17281.6
869	M157T1537	1.43653	-2.30199	0.02348	157.1	157.1	157.2	1536.58	1499.04	1552.72	357	87	17	http://metlin.scripps.edu/metabo_list.php?mass_min=155.95&mass_max=156.25	817005	1.70679e+06	814687	699964	1.64752e+06	1.17328e+06	1.34699e+06	789138	818060	928550	1.36401e+06	743930	599268	1.01107e+06	689836	642855	598890	668107	938885	844398	915721	926233	494993	1.71669e+06	643677	562502	762144	1.5733e+06	746443	922192	899989
870	M74T807	1.30037	-2.39318	0.023525	74.1	74.0976	74.1	807.102	806.099	807.664	102	86	16	http://metlin.scripps.edu/metabo_list.php?mass_min=72.95&mass_max=73.25	851392	1.42993e+06	894879	582994	896163	834264	848095	1.11356e+06	726052	1.06502e+06	531162	374618	379438	570489	548248	439133	575546	482021	508360	986706	647675	740452	442413	517854	533274	745284	517113	734533	559497	833004	908890
871	M307T1211	1.26202	-2.4263	0.0236759	307.2	307.2	307.2	1211.35	1209.22	1213.22	104	87	17	http://metlin.scripps.edu/metabo_list.php?mass_min=306.05&mass_max=306.35	1.32949e+06	2.71884e+06	1.12832e+06	1.79046e+06	1.73055e+06	1.34054e+06	1.49007e+06	1.64231e+06	2.06279e+06	1.92298e+06	1.36658e+06	2.35803e+06	2.09275e+06	1.72007e+06	2.15821e+06	2.20767e+06	1.88361e+06	2.34274e+06	2.68109e+06	2.32427e+06	1.87096e+06	1.55266e+06	1.7461e+06	1.51145e+06	1.53163e+06	1.45428e+06	1.34617e+06	1.62974e+06	1.39135e+06	906732	1.75897e+06
872	M359T1998	1.91285	-2.39433	0.0236905	359.18	359.097	359.2	1997.71	1996.25	1998.41	60	54	6	http://metlin.scripps.edu/metabo_list.php?mass_min=358.03&mass_max=358.33	143355	2694.38	19550.5	130936	247922	165723	62572.3	108121	149302	12112.5	1911.96	144732	164428	111648	6335.22	116465	89170.9	8353.93	3305.16	1510.52	0	57363.5	4749.36	3627.52	72350.2	2989.57	4897.79	7268.65	5255.88	1299.49	7045.26
873	M73T807	1.2964	-2.39129	0.0236907	73.1	73.1	73.1	807.14	806.099	807.758	103	86	17	http://metlin.scripps.edu/metabo_list.php?mass_min=71.95&mass_max=72.25	8.78606e+06	1.45873e+07	9.33301e+06	6.11093e+06	9.30745e+06	8.67038e+06	8.81052e+06	1.15182e+07	7.53929e+06	1.10135e+07	5.52759e+06	3.88065e+06	3.96102e+06	5.93797e+06	5.72001e+06	4.46776e+06	5.94426e+06	5.03267e+06	5.26836e+06	1.0075e+07	6.58214e+06	7.6274e+06	4.57867e+06	5.41755e+06	5.44938e+06	7.75099e+06	5.41251e+06	7.58963e+06	5.82798e+06	8.66649e+06	9.37472e+06
874	M99T1139	1.26017	-2.37454	0.0237283	99.0958	99.0684	99.1136	1138.52	1137.63	1139.51	100	84	16	http://metlin.scripps.edu/metabo_list.php?mass_min=97.95&mass_max=98.25	194529	250116	168269	122800	203246	170092	147140	215529	182108	192138	100731	91779.4	93507.8	139656	92530.8	109975	123543	87247	108101	161462	96605.9	137932	79053.7	88902.6	105044	152135	125156	117230	135820	170041	154390
875	M72T738	1.19946	-2.3602	0.0237456	72.0924	72.0456	72.1017	737.722	736.479	771.88	93	76	17	http://metlin.scripps.edu/metabo_list.php?mass_min=70.94&mass_max=71.24	143375	219411	142847	127926	180046	130444	149690	197935	133056	217029	118110	132948	71971.1	123252	175517	106358	99852.3	121845	150364	182945	120117	148957	105610	92540.6	124267	112555	101992	115995	103301	156641	122254
876	M56T807	1.29453	-2.38912	0.0237874	56.1	56.0913	56.1136	807.124	806.099	807.677	99	84	15	http://metlin.scripps.edu/metabo_list.php?mass_min=54.95&mass_max=55.25	111279	184394	118319	77860	116383	109069	113692	145442	92924.1	140756	67490.8	50059.1	50400.2	73771.2	71478.2	55611.1	75569.8	62616.1	65659.2	126841	84226.6	96730.5	62188.1	68470.6	67335.3	96754.9	67812.3	96413.5	74575.3	111295	118038
877	M102T1139	1.46426	-2.35308	0.02379	102.055	102	102.1	1138.62	1128.58	1140.01	52	45	7	http://metlin.scripps.edu/metabo_list.php?mass_min=100.91&mass_max=101.21	70543.7	301174	73457.4	47332.3	235688	199210	70638.3	252853	204622	237044	37278.8	18909.3	10741.8	72739.8	21181.7	38774.9	78410.2	34223.2	43936.4	164618	50654.7	74384.7	180364	35234.1	63309.9	99321.4	42370.6	90579.5	123300	144581	74100.1
878	M233T954	1.193	-2.33709	0.0238904	233.1	233.1	233.1	954.194	952.246	955.783	104	87	17	http://metlin.scripps.edu/metabo_list.php?mass_min=231.95&mass_max=232.25	2.20787e+06	4.52082e+06	3.5235e+06	2.91806e+06	3.57459e+06	3.22364e+06	3.20719e+06	2.67777e+06	3.00176e+06	3.62241e+06	2.34393e+06	2.06938e+06	1.20999e+06	1.90617e+06	1.80219e+06	2.31295e+06	1.44546e+06	2.38725e+06	1.44592e+06	2.69235e+06	2.33428e+06	1.56644e+06	2.05717e+06	2.75296e+06	2.12909e+06	1.35496e+06	1.65866e+06	2.80316e+06	2.52599e+06	2.59656e+06	1.63664e+06
879	M174T908	1.05746	2.30609	0.0238952	174.1	174.1	174.125	907.659	905.787	909.369	89	72	17	http://metlin.scripps.edu/metabo_list.php?mass_min=172.95&mass_max=173.25	915851	935796	920898	922351	721710	924158	920822	805449	948751	933387	607744	711752	654866	739400	735497	806260	801038	825690	808698	852105	968427	906532	930372	853996	862413	849382	855945	914532	899023	889275	925535
880	M47T807	1.25634	-2.38604	0.0238958	47.067	47.0263	47.099	807.026	806.099	807.664	55	49	6	http://metlin.scripps.edu/metabo_list.php?mass_min=45.92&mass_max=46.22	118043	191502	123068	82258.2	126796	115879	118613	151468	103219	146367	73777.7	54604.9	59680.5	79461.3	79864.1	65540.8	83432.9	70730.1	76903.9	132168	93532.4	105718	67913.7	76243	76179.2	104916	78000.9	99974.2	77813.6	120494	126732
881	M216T683	1.3999	-2.37091	0.0239708	216.102	216.1	216.157	682.974	682.064	684.119	104	87	17	http://metlin.scripps.edu/metabo_list.php?mass_min=214.95&mass_max=215.25	1.00058e+06	2.11432e+06	1.29275e+06	445320	1.06798e+06	1.25298e+06	1.00883e+06	1.45265e+06	891670	1.45899e+06	632593	281549	344181	886438	718486	470834	507192	596294	559219	1.64798e+06	809623	769982	409656	700212	625880	777672	508064	972501	637688	1.07451e+06	1.26458e+06
882	M260T1139	1.29006	-2.36615	0.0242637	260.1	260.09	260.111	1138.74	1137.56	1139.51	91	77	14	http://metlin.scripps.edu/metabo_list.php?mass_min=258.95&mass_max=259.25	117266	162028	103895	73355.1	124331	108587	87116.6	131913	110498	124160	60692.1	59028.1	56943.9	88290.2	54710.5	70237.6	75937.3	54736.8	66776	101080	56277.9	83541.9	45375.9	52114.1	62329.3	101708	76346.8	56715.3	88443.5	107820	96957.5
883	M473T1998	1.74651	-2.38256	0.024268	473.2	473.18	473.231	1997.67	1996.25	1998.46	81	71	10	http://metlin.scripps.edu/metabo_list.php?mass_min=472.05&mass_max=472.35	113233	14730.1	28289.3	105349	207441	134491	44412.6	82927.7	121231	16359.6	1504.11	119598	138140	89312.7	4494.21	95216.2	70494.5	15534.9	15763.4	23595.2	48946.4	43164	3821.74	4053.05	55754.7	1291.49	4802.55	9286.63	6437.03	1654.32	23502.4
884	M319T1522	1.21203	-2.35	0.0242997	319.2	319.2	319.212	1521.52	1499.04	1546.99	284	87	17	http://metlin.scripps.edu/metabo_list.php?mass_min=318.05&mass_max=318.35	5.86701e+07	9.82037e+07	5.61292e+07	5.01737e+07	9.8334e+07	7.53455e+07	8.54527e+07	5.53948e+07	5.71694e+07	6.47436e+07	8.0294e+07	5.21592e+07	4.25984e+07	6.67046e+07	5.01715e+07	4.51112e+07	4.30563e+07	4.80661e+07	6.41052e+07	5.69463e+07	6.37167e+07	6.41912e+07	3.75564e+07	9.855e+07	4.66373e+07	4.08691e+07	5.43605e+07	9.62489e+07	5.47784e+07	6.30697e+07	6.31315e+07
885	M298T2279	2.08001	2.45694	0.0244487	298.124	298.082	298.151	2279.09	2278.02	2280.05	58	45	13	http://metlin.scripps.edu/metabo_list.php?mass_min=296.97&mass_max=297.27	6572.49	38688.8	5578.9	36219.1	7328.51	8445.59	17625.9	38454.4	20099.8	7693.5	849.891	14518.1	4580.76	6135.07	2479.21	7250.08	4507.89	5215.56	8087.73	109543	67870.9	40930.2	3195.04	29999.9	24188.1	26651.2	34252.2	43721.3	51326.9	24641.4	97816.8
886	M471T1998	1.73746	-2.37777	0.0244573	471.2	471.187	471.228	1997.68	1996.25	1998.46	99	84	15	http://metlin.scripps.edu/metabo_list.php?mass_min=470.05&mass_max=470.35	482878	68764.5	122060	436834	893977	566077	194806	347662	522422	66147	6442.15	525847	595465	378306	21588.7	412964	298219	80213.7	67062.1	103068	201861	181411	18078.8	17509.1	235552	7903.58	27074.8	39343.5	35414.8	7345.94	101553
887	M391T1998	1.70911	-2.3827	0.0244785	391.194	391.157	391.21	1997.71	1996.25	1998.41	65	58	7	http://metlin.scripps.edu/metabo_list.php?mass_min=390.04&mass_max=390.34	52344.5	8425.11	13647.5	46730	89354.4	57156.7	21418	38337.2	53361.7	7942.23	374.088	53116.1	59888.2	41298.7	2471.89	42878.1	31866.9	9186.8	7751.5	9905.68	22464.3	20476.4	1726.09	2227.51	26111.8	609.309	3417.74	4876.56	3891.37	1600.8	11035.4
888	M46T772	1.30211	-2.37781	0.0248116	46.0913	46.05	46.1	772.007	737.113	772.66	102	84	13	http://metlin.scripps.edu/metabo_list.php?mass_min=44.94&mass_max=45.24	102462	167004	112764	74155	112371	106081	113495	139643	87652.5	131579	62773.1	46776.5	46834.3	65560.9	66411.4	54090.2	68022.7	55797.6	64154.2	110225	79510.5	94500.2	49617.8	71506.3	65296.1	91783.3	67847.3	87269.6	71185.7	107772	117016
889	M82T1519	1.26229	-2.34324	0.0248569	82.0252	82	82.0971	1519.36	1499.5	1530.14	110	87	17	http://metlin.scripps.edu/metabo_list.php?mass_min=80.88&mass_max=81.18	214130	410256	215173	176373	411963	295466	355668	204004	208851	248863	315279	180202	156240	258468	179062	165814	153082	175406	233647	208782	232093	245329	127679	411397	168758	153003	190902	388578	197242	234720	236164
890	M472T1998	1.73776	-2.3689	0.024942	472.201	472.183	472.239	1997.71	1996.25	1998.46	91	77	14	http://metlin.scripps.edu/metabo_list.php?mass_min=471.05&mass_max=471.35	184553	21084.2	47619.5	166302	348511	215325	73173	134052	201781	24841.9	2751.72	204094	226669	145128	5831.67	156299	115275	31596.8	25038.8	39694.3	75190.1	69601	5813.37	7521.59	91270.1	2733.36	10126.8	14462.2	13148.9	2331.4	39726.9
891	M271T1699	1.1582	-2.31679	0.0249456	271.109	271.091	271.149	1698.69	1697.65	1699.58	91	74	17	http://metlin.scripps.edu/metabo_list.php?mass_min=269.96&mass_max=270.26	48703.6	53991.4	43679.4	37915.7	51589.7	57632.2	50865.1	71844.9	58837.3	68419.9	20900.6	24540.9	24173.2	29115.7	27774.1	27561.8	30892	35382.2	26609.1	44969.1	38116.3	39483.4	38312.7	33827.6	36850.8	44520.2	34912.7	46060.5	40552.8	45076.8	51292
892	M309T1537	1.31548	-2.33396	0.0249702	309.2	309.1	309.203	1536.88	1481.24	1562.61	239	87	17	http://metlin.scripps.edu/metabo_list.php?mass_min=308.05&mass_max=308.35	87380.2	198952	84109.3	71701.7	204648	131682	163144	81205.3	84833.3	96797.3	171949	85457.2	65631.5	122863	77214.2	69410.4	64978.3	73115.1	109868	91228.7	103011	108273	51483.4	211363	68703.5	59997.7	85724.9	195556	86711.4	103392	103533
893	M143T1699	1.14934	-2.31738	0.0251483	143.096	143	143.1	1698.62	1697.26	1708.94	106	87	17	http://metlin.scripps.edu/metabo_list.php?mass_min=141.95&mass_max=142.25	291443	318186	276396	223371	332170	331901	303772	409912	347664	402229	138185	143388	150604	158457	160643	173472	185152	187015	163563	276255	225448	239718	246402	206114	227629	278817	218906	284003	250295	278712	321193
894	M262T1730	1.35364	-2.37714	0.0251508	262.143	262.1	262.275	1730.06	1689.42	1731.35	121	84	14	http://metlin.scripps.edu/metabo_list.php?mass_min=260.99&mass_max=261.29	209762	266725	134880	162973	162702	145037	159605	207998	332140	245055	150277	210031	293887	189312	312237	330979	256111	327381	282316	181500	226473	172231	99734.8	81022.8	158546	124833	180272	152428	206333	87623.6	139355
895	M246T954	1.19358	-2.31197	0.0253593	246.1	246.097	246.101	954.129	952.246	955.77	97	80	17	http://metlin.scripps.edu/metabo_list.php?mass_min=244.95&mass_max=245.25	267814	547445	422308	356685	426930	394682	381510	328022	360422	454969	285696	245172	146178	228676	220827	275428	169848	285756	168505	320719	278256	185434	248541	328154	257919	163828	201338	340570	314429	313883	193846
896	M44T1139	1.23034	-2.35576	0.0255055	44.1	44.0899	44.1	1138.51	1137.73	1139.12	95	79	16	http://metlin.scripps.edu/metabo_list.php?mass_min=42.95&mass_max=43.25	369726	490094	347201	247596	391920	341517	314374	439489	351477	396013	210752	184135	181538	262957	194831	211406	237021	178753	228096	325199	221971	307011	193607	213202	232529	330530	253720	273593	289677	354350	354921
897	M217T1580	1.3587	-2.32386	0.0255404	217.1	217.1	217.112	1580.35	1578.6	1585.87	72	60	12	http://metlin.scripps.edu/metabo_list.php?mass_min=215.95&mass_max=216.25	629404	1.48837e+06	568156	522418	1.37468e+06	932556	1.20232e+06	625704	622110	555775	1.29184e+06	619226	487905	971560	609761	533398	493078	583584	809573	730361	754234	801948	372291	1.75299e+06	446523	442677	589122	1.51866e+06	551306	763421	767342
898	M115T807	1.29614	-2.35344	0.0258449	115.054	115.007	115.1	807.148	802.593	807.796	102	86	16	http://metlin.scripps.edu/metabo_list.php?mass_min=113.9&mass_max=114.2	230437	387351	250689	159476	241242	228009	235228	309773	195789	294630	152826	100974	105791	159120	217387	190658	159734	139457	141545	275493	170072	202510	123917	139223	145075	207023	139071	206722	152484	232500	249146
899	M202T1139	1.27244	-2.33897	0.0259094	202.1	202.099	202.112	1138.64	1137.34	1139.51	103	86	17	http://metlin.scripps.edu/metabo_list.php?mass_min=200.95&mass_max=201.25	350052	478886	319170	221145	371315	321718	263354	408645	334620	370688	184891	172274	164800	273017	167526	203652	225701	164290	200307	306558	180049	249748	137489	157254	192686	304777	227242	223612	260447	314250	296345
900	M140T683	1.3676	-2.33755	0.0259557	140.104	140.092	140.147	682.945	682.064	684.119	102	86	16	http://metlin.scripps.edu/metabo_list.php?mass_min=138.95&mass_max=139.25	87320.7	170194	109749	40793.4	91920.1	107558	86370.4	123050	77823.9	125153	54692.9	24893.7	30201.6	75046.7	60223.9	42698.1	46460.7	53418.8	50961.7	134423	71319.9	66353.8	40060.7	62597.9	56848.8	69003.3	44623.9	83907.1	58030.5	90434.9	106883
901	M375T2147	1.30487	-2.33398	0.0260255	375.197	375.174	375.217	2147.3	2145.75	2169.5	97	67	13	http://metlin.scripps.edu/metabo_list.php?mass_min=374.05&mass_max=374.35	32978.8	28874.4	13888.1	10665.3	21205	17087.2	26354.5	16927	29955.6	28754.2	44823	56763.7	39843	65128.3	47431.7	38748.9	28896.9	41938.8	31667.9	19454.3	26541.2	23474.1	4480.2	14975.5	22652	18408.3	30795.6	40989.3	36242.6	11218	26850.5
902	M114T1139	1.25782	-2.33691	0.0260407	114.1	114.084	114.101	1138.53	1137.18	1139.51	104	87	17	http://metlin.scripps.edu/metabo_list.php?mass_min=112.95&mass_max=113.25	548591	727389	484925	348867	571552	494020	418659	612185	522634	546300	285246	269729	272340	406078	269319	330973	358841	255900	309663	456462	280263	394078	224261	245366	309210	465275	361173	337305	410262	493751	445369
903	M152T657	1.15743	-2.35041	0.0260537	152.002	151.992	152.016	656.729	654.467	659.457	103	86	17	http://metlin.scripps.edu/metabo_list.php?mass_min=150.85&mass_max=151.15	123629	89063.7	119532	123874	88757.5	123734	81574.8	106194	131416	112112	85303.9	82370.3	87220.5	87353.1	98503.7	57442.8	86222.3	90327.1	86063.3	116095	101918	65844.1	103805	85765.3	89874.1	90968.8	85197.5	54394	49351.2	112028	116993
904	M143T683	1.37362	-2.33496	0.0261198	143.1	143.1	143.2	682.893	673.96	684.119	108	87	17	http://metlin.scripps.edu/metabo_list.php?mass_min=141.95&mass_max=142.25	1.99374e+06	4.00171e+06	2.50956e+06	901394	2.1007e+06	2.43358e+06	2.01586e+06	2.80619e+06	1.77057e+06	2.90327e+06	1.27394e+06	570694	698070	1.78786e+06	1.42742e+06	956415	1.045e+06	1.21978e+06	1.12549e+06	3.14256e+06	1.61275e+06	1.55514e+06	856545	1.40635e+06	1.25473e+06	1.55464e+06	1.024e+06	1.92652e+06	1.3153e+06	2.1138e+06	2.49997e+06
905	M295T1139	1.42789	-2.33282	0.0261378	295.158	295.119	295.2	1138.74	1137.54	1139.7	52	47	5	http://metlin.scripps.edu/metabo_list.php?mass_min=294.01&mass_max=294.31	43732.4	74617.6	37593.6	22700.6	48250.6	39847.2	39734.3	70735.2	39097.1	55603.7	9019.6	8991.39	9349.79	22485.1	14262.5	10061.6	16870.6	12422.9	13972.7	56476.3	22230.8	34271.1	18409.8	21209.9	18053.1	37190.4	17896.9	28856.6	24636	38409	47902.5
906	M268T1139	1.44225	-2.33209	0.0261758	268.136	268.095	268.184	1138.73	1121.5	1139.84	82	65	12	http://metlin.scripps.edu/metabo_list.php?mass_min=266.99&mass_max=267.29	60396.3	98993.5	51098.2	33087.1	68632.1	56558	56232.5	93950.7	54989.4	78394.5	8659.06	11852.6	8192.99	31244.4	21141.5	12875.5	22201.7	13603.4	9554.56	76755.7	33347.9	49298.4	30661.1	31877.4	24640.8	50866.3	26688.1	42435.9	36471.7	54067	63456.4
907	M315T1998	1.68606	-2.35292	0.0261805	315.109	315.1	315.2	1997.56	1996.25	1998.35	76	67	9	http://metlin.scripps.edu/metabo_list.php?mass_min=313.96&mass_max=314.26	957150	90656	275378	885726	1.62516e+06	1.09014e+06	421592	712595	1.00446e+06	102927	13926.2	1.00352e+06	1.11397e+06	762139	40235.8	813616	615419	188040	129484	243485	433923	401607	39354.6	38504.5	504931	16331.5	51465	79981.6	54203.2	14573.6	227117
908	M42T1000	1.19627	-2.32458	0.0261925	42.1	42.0795	42.1099	999.756	998.857	1002.33	103	86	17	http://metlin.scripps.edu/metabo_list.php?mass_min=40.95&mass_max=41.25	131915	180659	133344	120202	142915	137359	121447	164228	121673	151525	72273.5	61074.9	59223.5	83043.2	70387.5	77872.7	75231.4	69170.2	76891.7	118689	79929.4	111154	78272.8	84399	81217.5	111569	91744.9	95577.1	96084.4	138363	110598
909	M265T1562	1.34246	-2.33856	0.0262434	265.107	265.1	265.2	1561.55	1560.64	1565.56	72	63	9	http://metlin.scripps.edu/metabo_list.php?mass_min=263.96&mass_max=264.26	175053	211982	153382	104418	225630	150068	213602	261584	153398	231223	66128.1	80950.7	89467.4	145596	109102	96750.7	112029	86134.7	56292.1	207198	125455	153758	98605	81560.2	120554	165636	100788	131587	138420	159884	186062
910	M233T678	1.40534	-2.33734	0.0263032	233.2	233.178	233.201	677.788	676.608	679.083	83	68	15	http://metlin.scripps.edu/metabo_list.php?mass_min=232.05&mass_max=232.35	150254	234201	157740	58055.7	142107	155053	120357	194262	121473	171853	75694.2	38547.1	43535.1	122598	85303.6	60286.3	34119	73528.9	68106.9	213448	90239.3	93865.9	50327.6	84807.6	76511	108582	57061.4	119666	81085	125436	158108
911	M126T1520	1.29554	-2.33702	0.0263709	126.041	126	126.1	1519.64	1516.87	1528.43	97	83	14	http://metlin.scripps.edu/metabo_list.php?mass_min=124.89&mass_max=125.19	118825	147000	114123	98842.6	237222	163839	196696	82701.6	114893	84835.2	175840	96063	81689.2	134975	95006.7	83149.9	80845.3	94264.9	124345	86764.9	123028	134715	68949.6	219643	88998.1	44798.1	102832	208363	106327	54315.3	124237
912	M371T2279	2.07468	2.42047	0.0264349	371.325	371.3	371.4	2279.21	2278.02	2280.07	65	51	14	http://metlin.scripps.edu/metabo_list.php?mass_min=370.18&mass_max=370.48	25348.1	77852.6	12141.3	77494	24591.9	23892	38745.9	81239.8	42183.2	21158	4825.24	27809	8677.26	13409.2	3517.1	12279	11478	8317.18	21247.6	227389	140539	84833.4	7509.12	61219.4	50672	57240	68074.1	86566.6	106680	49298.6	210078
913	M294T1139	1.50627	-2.33756	0.0264933	294.168	294.1	294.2	1138.95	1137.54	1139.84	85	73	12	http://metlin.scripps.edu/metabo_list.php?mass_min=293.02&mass_max=293.32	164558	275054	142090	89291.6	187751	153738	150532	258576	151063	207875	17541.9	35809.2	36519	86052.8	16917.8	43758.6	61496.9	49375.6	57444.4	211758	85733.9	132814	78272.1	80457.1	64788.1	142517	70034.1	112653	99119.6	154850	180878
914	M283T1324	1.53119	2.37589	0.0265888	283.092	283	283.1	1323.59	1321.7	1347.29	88	62	16	http://metlin.scripps.edu/metabo_list.php?mass_min=281.94&mass_max=282.24	0	254747	41669.3	298932	577.768	1611.76	3302.1	321215	854.745	424389	5487.5	0	203803	167459	177518	209711	277531	211987	130763	330032	494834	253313	13233	157868	229798	249455	152203	304892	433107	0	346272
915	M349T2013	1.90435	2.36817	0.0265953	349.2	349.19	349.211	2012.75	2011.74	2013.76	30	21	9	http://metlin.scripps.edu/metabo_list.php?mass_min=348.05&mass_max=348.35	1228.38	2863.06	3565.79	2084.34	5672.34	1267.79	10918.7	4256.61	1156.57	4942.2	14167.5	2205.42	1954.57	2574.33	20629.4	4422.56	2249.06	2256.35	15354.6	9629.97	4314.81	18356.6	91963.4	34473.7	1620.08	25885.9	18010.6	43918.1	30717	44911.5	21755
916	M144T683	1.368	-2.32666	0.0266142	144.1	144.1	144.118	683.092	681.835	697.653	156	87	17	http://metlin.scripps.edu/metabo_list.php?mass_min=142.95&mass_max=143.25	621874	1.23111e+06	776351	280811	655038	751190	626073	866883	547504	895897	401980	179166	221150	554519	441964	297885	327075	377221	352980	969134	501643	481268	268414	434883	395665	480131	321288	594932	410948	659450	773668
917	M128T1139	1.25671	-2.32673	0.0266674	128.1	128.1	128.1	1138.56	1137.18	1139.51	104	87	17	http://metlin.scripps.edu/metabo_list.php?mass_min=126.95&mass_max=127.25	6.86637e+06	9.09755e+06	6.08014e+06	4.35036e+06	7.16848e+06	6.12846e+06	5.19145e+06	7.65793e+06	6.32765e+06	6.8413e+06	3.61087e+06	3.4487e+06	3.41709e+06	5.16184e+06	3.3882e+06	4.05407e+06	4.39893e+06	3.23734e+06	3.91505e+06	5.79176e+06	3.47954e+06	4.96048e+06	2.79886e+06	3.09487e+06	3.86547e+06	5.68341e+06	4.40693e+06	4.22266e+06	5.02e+06	6.04284e+06	5.66613e+06
918	M376T1323	1.48072	2.39835	0.0267325	376.1	376.08	376.126	1323.28	1321.11	1326.18	88	72	16	http://metlin.scripps.edu/metabo_list.php?mass_min=374.95&mass_max=375.25	15465.5	23529.6	14193	31144.1	11372.2	2363.65	11386.5	35823.8	2957.51	36505.4	6509.02	5254.3	19624.6	17276.6	15864.6	18026.5	27768.1	24431.2	12783.3	35715.7	56188.1	24301	10438.5	14291.1	24237.5	27570.6	11446.9	32661.9	49023.2	6263.79	33238.3
919	M266T954	1.1975	-2.2864	0.0268268	266.107	266.097	266.155	954.178	952.246	955.77	93	77	16	http://metlin.scripps.edu/metabo_list.php?mass_min=264.96&mass_max=265.26	73150.1	150842	115900	94109.7	117808	106012	104139	89025.5	98006.2	123042	75729.3	66791.5	38349.3	60633.6	54642.9	75632.3	46242.6	77195.9	45851.4	88776.6	75371.6	49717.6	66100.4	87424.8	70031.8	41984.1	53624.5	93408.4	83619.6	84183.8	53994.3
920	M45T1000	1.20021	-2.31502	0.0269642	45.1	45.0914	45.1	999.756	998.857	1010.62	107	87	17	http://metlin.scripps.edu/metabo_list.php?mass_min=43.95&mass_max=44.25	2.6306e+06	3.58489e+06	2.67933e+06	2.42245e+06	2.87979e+06	2.74336e+06	2.39066e+06	3.2397e+06	2.48255e+06	3.09595e+06	1.43284e+06	1.2847e+06	1.21403e+06	1.70439e+06	1.49056e+06	1.54285e+06	1.53703e+06	1.42139e+06	1.55819e+06	2.44077e+06	1.6431e+06	2.24636e+06	1.58097e+06	1.76024e+06	1.65461e+06	2.24414e+06	1.86362e+06	1.94535e+06	1.94796e+06	2.76482e+06	2.23493e+06
921	M317T1998	1.73724	-2.33661	0.0270405	317.113	317.1	317.183	1997.59	1996.25	1998.35	60	54	6	http://metlin.scripps.edu/metabo_list.php?mass_min=315.96&mass_max=316.26	142904	17112	29306.5	131689	242569	159887	64698.2	105966	144642	10661.5	1911.96	147001	166600	113610	5423.48	119525	91220.4	26099.3	11968.5	26153.2	42769.1	59276.1	6836.74	4764.4	74713.7	1242.29	7999.35	12857.7	8134.34	1497.31	17820.5
922	M287T1944	1.44245	2.38274	0.0271167	287.113	287.093	287.168	1943.5	1942.44	1944.09	51	38	13	http://metlin.scripps.edu/metabo_list.php?mass_min=285.96&mass_max=286.26	11173	3842.77	13558.3	8625.69	9308.23	8276.16	15332.3	13208	8874.29	8560.53	18295.4	14648.9	17666.3	18684.7	8798.26	21776.2	15861.1	12376.8	13291.7	7062.3	7429.82	15648.2	17664.6	6255.51	13252.8	11381.9	14815	18143.2	17369	12433.1	8027.75
923	M114T1000	1.19278	-2.3083	0.02716	114.09	114.033	114.1	1000.07	992.16	1010.87	145	84	17	http://metlin.scripps.edu/metabo_list.php?mass_min=112.94&mass_max=113.24	205912	282999	211662	195985	228593	216896	186454	261465	191436	233433	113059	117602	97845.5	142095	115194	127988	126546	113136	128294	201106	135259	178951	124838	148067	129980	176638	144667	164455	162924	226175	183361
924	M59T772	1.29601	-2.33398	0.0271773	59.1	59.0853	59.1	772.073	738.176	772.821	103	86	16	http://metlin.scripps.edu/metabo_list.php?mass_min=57.95&mass_max=58.25	697478	1.11805e+06	746568	469355	737375	725075	744707	930028	600273	857993	414631	303870	312189	444572	430465	344471	463299	381624	424132	756486	550403	642148	324158	467879	442125	625528	458077	598645	465631	712037	783468
925	M45T738	1.1758	-2.30156	0.0271922	45.1	45.0949	45.1	737.577	736.479	738.673	75	64	11	http://metlin.scripps.edu/metabo_list.php?mass_min=43.95&mass_max=44.25	454920	658202	443526	404323	564600	407353	452257	604467	414426	653040	363949	412572	304914	369892	525340	336654	315462	375276	460381	542716	378115	453421	401975	291213	388749	348573	333678	384927	316498	481547	373998
926	M222T954	1.20486	-2.28952	0.0272739	222.1	222.071	222.116	954.173	952.781	955.394	88	75	13	http://metlin.scripps.edu/metabo_list.php?mass_min=220.95&mass_max=221.25	37761.2	79367.7	60584.9	52589.2	61216.3	57742.5	54965.4	48366	52073	65003.9	41060.4	35406.4	20700.6	31898.5	32524.5	39837.5	24889.8	39422.7	20977.8	49166.7	38257.6	24696.6	36614	47585	36259.3	22196.8	26811.3	48635.6	44151.1	44224.9	24819.4
927	M58T772	1.30923	-2.33312	0.0272868	58.0995	58.0541	58.1009	772.149	764.718	772.902	93	79	12	http://metlin.scripps.edu/metabo_list.php?mass_min=56.95&mass_max=57.25	209275	350306	234433	140908	218722	215612	221461	291626	177478	267235	127924	89490	93930.8	134136	133490	99839.5	135935	111738	128073	223226	169318	194159	94611.1	136253	131224	193386	133509	175415	142301	220944	241238
928	M218T1524	1.25172	-2.30044	0.0273017	218.1	218.1	218.2	1523.8	1516.87	1544.35	167	85	17	http://metlin.scripps.edu/metabo_list.php?mass_min=216.95&mass_max=217.25	3.47416e+06	7.11469e+06	3.22403e+06	2.87096e+06	6.70469e+06	4.80336e+06	5.64616e+06	3.18823e+06	3.36764e+06	3.80808e+06	5.3138e+06	2.80113e+06	2.37608e+06	3.83333e+06	2.75952e+06	2.52827e+06	2.36825e+06	2.62854e+06	3.67591e+06	3.31786e+06	3.67318e+06	3.78018e+06	2.07553e+06	6.36308e+06	2.54563e+06	2.2863e+06	3.07163e+06	5.98043e+06	3.09279e+06	3.55422e+06	3.65967e+06
929	M221T1139	1.2912	-2.31468	0.027368	221.1	221.098	221.105	1138.67	1137.73	1139.51	101	84	17	http://metlin.scripps.edu/metabo_list.php?mass_min=219.95&mass_max=220.25	380813	558543	347382	231492	410913	342741	290519	469092	364496	408330	179027	165403	165346	272614	176393	206367	229630	171738	204369	354136	187596	286745	154563	174347	197113	334926	236260	242597	282274	349628	342816
930	M132T807	1.30776	-2.32606	0.0273785	132.018	132	132.074	807.16	806.099	807.796	104	87	17	http://metlin.scripps.edu/metabo_list.php?mass_min=130.87&mass_max=131.17	528008	896615	566302	341004	557724	517423	526418	699376	439298	670110	316435	224575	226804	351650	334685	253775	338504	284528	305461	610001	388869	458441	256168	317766	320222	469444	313908	454458	337720	512881	577232
931	M541T2012	1.93508	2.35052	0.027531	541.298	541.252	541.304	2012.45	2010.62	2013.76	73	57	16	http://metlin.scripps.edu/metabo_list.php?mass_min=540.15&mass_max=540.45	977.342	4953.09	13414.8	6625.85	19383.6	2787.37	31546	13358.7	1422.99	15667.8	45855.3	4074.12	2384.21	4705.05	66447.4	15267.9	5599.04	4033.03	44932	39200.5	18475.5	61190.6	326054	111979	3416.94	87099.6	63829.5	144051	107224	143485	98658.1
932	M279T1536	1.30587	-2.29404	0.0275348	279.181	279.128	279.225	1536.34	1516.87	1563.22	213	87	17	http://metlin.scripps.edu/metabo_list.php?mass_min=278.03&mass_max=278.33	78472.5	177636	73207.2	66494.9	176738	115785	143312	72381	77223.7	88201.6	149719	76515	58740.3	106794	70270.1	61619.9	56842.7	65962.7	97951.1	82053.6	95333.4	99142.8	47656.4	186519	61212.8	53520.1	76848	177361	77497.5	90108.7	91262.3
933	M218T678	1.35244	-2.31707	0.0275395	218.1	218.1	218.102	677.821	676.783	679.083	104	87	17	http://metlin.scripps.edu/metabo_list.php?mass_min=216.95&mass_max=217.25	1.96829e+06	3.33666e+06	2.08148e+06	804673	2.01592e+06	2.15475e+06	1.68666e+06	2.57198e+06	1.61682e+06	2.29757e+06	1.06368e+06	558911	631157	1.68776e+06	1.2372e+06	913177	875535	1.03074e+06	1.00327e+06	2.88528e+06	1.27341e+06	1.39145e+06	786940	1.13555e+06	1.08019e+06	1.48176e+06	959885	1.63043e+06	1.23506e+06	1.7286e+06	2.12486e+06
934	M157T1613	1.51439	-2.35392	0.0275831	157.1	157	157.2	1613.43	1604.58	1615.23	92	76	11	http://metlin.scripps.edu/metabo_list.php?mass_min=155.95&mass_max=156.25	278523	434594	249044	222758	262392	217533	225663	282486	278027	347840	246300	245100	208000	257654	245958	224616	222839	239593	287950	335589	251572	194858	159073	0	224364	164856	167156	192996	182969	0	196783
935	M44T1000	1.19749	-2.30915	0.0275835	44.1	44.0837	44.1	999.701	998.857	1002.33	104	87	17	http://metlin.scripps.edu/metabo_list.php?mass_min=42.95&mass_max=43.25	547738	760046	554543	498678	623019	566720	496571	677151	529514	641408	301218	272464	255526	355124	308254	321541	319435	296758	328134	508334	340643	468106	331938	369536	348170	472398	385408	404951	405292	603193	464807
936	M214T1540	1.28669	-2.27029	0.0276022	214.1	214.1	214.2	1539.86	1516.17	1566.28	244	87	17	http://metlin.scripps.edu/metabo_list.php?mass_min=212.95&mass_max=213.25	105783	188405	105109	96308.6	206671	154422	183391	733459	105231	116747	186964	104994	82426.2	141771	98639.1	87505.3	84124.5	95682.4	127428	109591	127362	128607	70167.7	231420	88107.8	76564.2	107326	216571	106831	125551	127442
937	M303T1520	1.31309	-2.27414	0.0276938	303.2	303.1	303.209	1520.35	1492.83	1569.85	103	60	12	http://metlin.scripps.edu/metabo_list.php?mass_min=302.05&mass_max=302.35	17602.2	0	61524.4	50353.4	5074.22	13052.5	39585.7	65795.3	66110.9	87337.9	9188.53	43862.7	72512.6	48913.6	9874.22	83707.5	75347.7	53610.8	73834	14355.8	33670.1	34857.8	22919.8	4749.05	42790.4	45830	42854.5	40348	53475.6	20773.4	56045.6
938	M234T954	1.18578	-2.27247	0.0278684	234.1	234.1	234.118	954.148	952.246	955.394	104	87	17	http://metlin.scripps.edu/metabo_list.php?mass_min=232.95&mass_max=233.25	451515	915390	712957	604626	726525	666682	647124	549812	606488	750230	485213	422840	254002	384729	370425	470985	292347	486081	301856	545507	475793	316475	424218	557072	436089	280631	335710	562412	529966	534394	342032
939	M270T1323	1.41125	2.35932	0.0279892	270.015	269.982	270.096	1323.29	1298.47	1325.79	81	64	16	http://metlin.scripps.edu/metabo_list.php?mass_min=268.87&mass_max=269.17	28558.8	42199	26236.8	53745.9	16241.5	2666.2	15641.2	60283.6	6079.28	74608.6	9160.75	10848.4	38701.6	32229.5	32962	38742.1	48910.5	37740.7	25033.7	58390.4	89395.4	45070.1	19775.6	29699	41714.5	44237.2	22874.5	53307.1	77793.1	11339.9	63141.5
940	M362T2114	3.46137	-2.23151	0.028064	362.2	362.188	362.26	2114.42	2068.34	2147.62	181	70	17	http://metlin.scripps.edu/metabo_list.php?mass_min=361.05&mass_max=361.35	20046.1	42764.9	14333.2	14107.4	47352.4	21417.9	28227.8	24139.6	20291.7	24162.7	62897.4	28159.8	22382.9	59864.2	25868	32423.8	15175.9	22769.8	18601.8	20348.1	28798.7	19746.8	23214.6	875131	23743.2	23492.9	23027.1	127073	19172.3	32139	33731.7
941	M252T1642	1.37387	2.32616	0.0280752	252.105	252.089	252.122	1641.67	1639.89	1643.41	69	54	15	http://metlin.scripps.edu/metabo_list.php?mass_min=250.95&mass_max=251.25	1605.56	15937.8	33073.7	4723.05	32008.6	2363.3	11698.5	37588.8	1060.76	77839	54373.9	8739.4	5839.27	11681	79906.6	6856.6	11920.8	6711.91	56160	33109.3	10947.9	53636.9	80616.9	53222.1	5375.37	40586.1	48739.9	78964.6	58999.7	81621.3	53804.4
942	M228T1998	1.62031	-2.3222	0.0280945	228.1	228.074	228.117	1997.61	1996.29	1998.35	60	53	7	http://metlin.scripps.edu/metabo_list.php?mass_min=226.95&mass_max=227.25	63823.1	8507.58	17302.4	57432.8	101602	73154.4	24572.4	48647.6	64607.4	8792.48	3654.34	61941.1	70383.9	51401.5	5262.37	53636.1	40433.6	13060.7	12360.5	16138.7	29197.2	25321.5	4595.95	3469.99	32872.5	2879.95	4561.65	7883.37	7750.91	2557.87	16165.7
943	M422T1787	1.39416	-2.33642	0.0281115	422.203	422.158	422.263	1787.23	1786.5	1788.12	104	87	17	http://metlin.scripps.edu/metabo_list.php?mass_min=421.05&mass_max=421.35	56867	88547	44191.2	64416.5	31339.1	31573.2	35472.7	39113	48834.5	60281.1	33016.4	27038.4	42016	57101.8	55023.2	56926.3	51173.3	57432.4	61900.9	84754	51606.8	25344.8	10697.7	23432.9	21461	31713.6	28168.4	31513	38933.7	14813.9	49480.4
944	M372T2279	2.10589	2.39014	0.0281495	372.344	372.311	372.387	2278.95	2278.02	2279.72	37	26	11	http://metlin.scripps.edu/metabo_list.php?mass_min=371.19&mass_max=371.49	7219.65	22908.9	2137.76	22677.6	7248.75	6718.78	9622.98	23894.3	9505.03	5827.14	803.688	6234.76	2694.58	4401.93	437.356	4557.65	4457.58	4166.55	4681.55	69449.8	41730.2	24984.7	2633.78	18014.1	15075.6	16473.7	20811	27250	31592.9	13784.2	62394.7
945	M129T1139	1.2556	-2.30242	0.0281834	129.1	129.099	129.1	1138.5	1137.18	1139.51	104	87	17	http://metlin.scripps.edu/metabo_list.php?mass_min=127.95&mass_max=128.25	1.44304e+06	1.91504e+06	1.2591e+06	911164	1.49422e+06	1.27646e+06	1.08872e+06	1.60328e+06	1.37896e+06	1.44222e+06	751588	724308	713931	1.07922e+06	707276	880650	920406	670117	820776	1.22127e+06	733177	1.03476e+06	583898	647835	806316	1.22446e+06	957104	879216	1.08707e+06	1.2669e+06	1.18424e+06
946	M361T1580	1.35527	-2.28011	0.0282103	361.2	361.1	361.207	1580.33	1568.77	1586.31	109	86	17	http://metlin.scripps.edu/metabo_list.php?mass_min=360.05&mass_max=360.35	186338	443006	174259	153586	414121	274513	365939	188556	193410	214704	410779	190651	150568	300147	188139	164124	155473	179013	254306	219809	225876	244734	110868	549559	145108	143330	185445	479312	185876	233511	234001
947	M306T954	1.19782	-2.26587	0.0282998	306.2	306.197	306.202	954.34	952.246	955.783	103	86	17	http://metlin.scripps.edu/metabo_list.php?mass_min=305.05&mass_max=305.35	198715	425255	335261	275403	344392	301934	297057	251338	277639	348644	220095	192168	108505	176839	166271	218854	132767	223249	133211	261462	215883	142251	189598	252432	197370	121424	150028	267381	236735	239062	149267
948	M113T1138	1.24026	-2.29609	0.0284909	113.086	113.045	113.1	1138.49	1102.62	1139.51	108	87	17	http://metlin.scripps.edu/metabo_list.php?mass_min=111.94&mass_max=112.24	322049	420729	286987	215078	333486	289154	248864	355862	313963	323363	175957	166351	164909	239786	162220	198150	213255	154785	186958	272045	169587	232838	139792	150177	183905	275949	217183	208435	246870	283453	262347
949	M321T1699	1.67943	2.30255	0.028586	321.2	321.1	321.2	1698.66	1697.65	1699.58	44	31	13	http://metlin.scripps.edu/metabo_list.php?mass_min=320.05&mass_max=320.35	327814	864.233	1874.86	1292.12	0	53143	0	489881	407474	481574	0	0	0	0	2985.32	0	0	2455.87	0	349537	0	283029	293654	0	258983	338534	260851	0	307158	338234	407726
950	M356T1642	1.42721	2.313	0.0287199	356.196	356.1	356.2	1641.76	1639.15	1650.72	79	58	16	http://metlin.scripps.edu/metabo_list.php?mass_min=355.05&mass_max=355.35	2929.18	0	66455.4	2563.08	67397	3898.69	10155.8	10924	1872.52	159731	116116	22517.7	3814.08	36413.1	173821	5655.76	30245.3	4367.14	125516	63089.5	7500.45	108980	176524	116105	6342.8	87385.2	103053	166926	127254	166287	109966
[truncated: 1,807 more rows]
